# Supplementary material for: Metabolic Signature of Arsenic Exposure and Metabolism: The Folic Acid and Creatine Trial
Source: Environ Sci Technol. 2025 Jul 16;59(29):14905–16. doi: 10.1021/acs.est.5c01597 (PMC12312088; doi:10.1021/acs.est.5c01597)
Supplement: Supplementary file 2 [file es5c01597_si_002.xlsx]

## Sheet: sT1 study participants
sTable 1. Baseline characteristics of study participants
Characteristic	Placebo	400μg FA	800μg FA	Creatine	Creatine + 400μg FA	p
	(n=101)	(n=151)	(n=147)	(n=98)	(n=101)
Age (years)	38.0 ± 7.3	39.0 ± 8.1	38.3 ± 8.1	38.2 ± 8.2	38.0 ± 7.8	0.86
Male (%)	51 (50.5)	77 (51.0)	75 (51.0)	50 (51.0)	52 (51.5)	1
Smoking (%)	25 (24.8)	37 (24.5)	44 (29.9)	28 (28.6)	31 (30.7)	0.72
Betel nut use (%)	29 (28.7)	37 (24.5)	36 (24.5)	25 (25.5)	20 (19.8)	0.7
Body mass index (kg/m2)	20.4 ± 3.1	19.5 ± 2.3	19.8 ± 2.7	20.0 ± 3.0	19.5 ± 2.5	0.28
Blood As (μg/L)
AsIII	2.2 ± 1.1	2.4 ± 2.0	2.3 ± 1.3	2.4 ± 1.6	2.3 ± 1.1	0.93
AsV	0.3 ± 0.5	0.3 ± 0.3	0.3 ± 0.2	0.4 ± 0.5	0.3 ± 0.2	0.58
MMA	4.2 ± 2.5	4.7 ± 4.2	4.4 ± 2.7	4.6 ± 3.8	4.4 ± 2.3	0.84
DMA	2.6 ± 1.7	2.9 ± 2.8	2.8 ± 1.5	2.8 ± 1.9	3.0 ± 1.8	0.38
Σtotal a	9.7 ± 5.7	11.1 ± 9.8	10.0 ± 5.5	10.7 ± 8.3	10.5 ± 5.3	0.64
Urinary As species percentage b
%uInAs	14.8 ± 4.3	14.2 ± 4.6	14.5 ± 6.3	14.8 ± 5.3	13.3 ± 3.6	0.18
%uMMA	13.2 ± 4.7	13.3 ± 4.5	13.2 ± 4.7	13.4 ± 4.5	12.2 ± 4.2	0.22
%uDMA	72.0 ± 7.3	72.5 ± 6.8	72.2 ± 8.5	71.8 ± 7.4	74.4 ± 5.8	0.13
Values are count (percent) or mean ± SD. P values are calculated from Kruskal–Wallis test for continuous variables, and chi-squared test for categorical variables.
Abbreviations: As, arsenic; DMA, dimethyl-arsenical species; FA, folic acid; InAs, inorganic arsenic; MMA, monomethyl-arsenical species.
a Sum of AsIII, AsV, MMA, and DMA.
b 400μg FA: n = 150.

## Sheet: sT2 As corr
sTable 2. Spearman correlation between bAs and %uAs species
Arsenic_1	Arsenic_2	Spearman_Correlation	p_value
%DMA	%MMA	-0.756262	0
%DMA	%InAs	-0.758037	0
%InAs	%MMA	0.206994	2.73507e-07
bAsIII	bMMA	0.951599	0
bAsIII	bDMA	0.86713	0
bAsIII	bAsV	0.589694	0
bAsIII	%InAs	0.335733	0
bAsIII	%MMA	0.28263	1.54321e-12
bAsIII	%DMA	-0.387391	0
bAsV	bMMA	0.626555	0
bAsV	bDMA	0.57644	0
bAsV	%InAs	0.255061	2.07466e-10
bAsV	%MMA	0.0455558	0.264024
bAsV	%DMA	-0.186282	4.12015e-06
bDMA	bMMA	0.902601	0
bDMA	%InAs	0.0883457	0.0300703
bDMA	%MMA	0.0606138	0.13709
bDMA	%DMA	-0.0893534	0.028235
bMMA	%MMA	0.257454	1.38609e-10
bMMA	%InAs	0.239367	2.64132e-09
bMMA	%DMA	-0.311629	4.88498e-15

## Sheet: sT3 OCM_descript
sTable 3. One-carbon metabolism metabolites across treatment groups in the baseline population
metabolite	Placebo	400μg FA	800μg FA	Creatine	Creatine + 400μg FA	p value
	(n=101)	(n=150)	(n=146)	(n=97)	(n=101)
5-mTHF	13.1 (11.5)	13.6 (12.7)	12.9 (9.8)	12.5 (9.4)	13.1 (8.4)	0.828836
B12	226.0 ± 97.2	245.4 ± 131.7	248.5 ± 142.1	252.1 ± 140.7	237.7 ± 122.1	0.878777
choline	15.6 ± 3.4	15.8 ± 3.7	15.8 ± 3.9	15.8 ± 3.6	15.6 ± 3.6	0.995328
betaine	62.6 ± 20.7	62.9 ± 20.0	62.0 ± 22.2	64.0 ± 20.9	63.2 ± 23.1	0.952544
dimethylglycine	7.2 ± 10.5	7.3 ± 5.8	7.7 ± 6.5	6.6 ± 3.1	7.7 ± 6.3	0.267371
methionine	32.4 ± 8.1	31.4 ± 7.5	31.4 ± 8.2	31.2 ± 7.9	32.4 ± 8.2	0.664159
SAM	77.8 ± 17.4	79.6 ± 19.6	78.1 ± 16.6	79.0 ± 17.4	77.7 ± 21.7	0.835779
SAH	38.1 ± 9.6	38.5 ± 10.4	38.1 ± 10.6	38.2 ± 10.6	39.0 ± 11.2	0.991754
homocysteine	13.9 ± 10.8	13.8 ± 8.9	13.7 ± 10.4	12.4 ± 5.6	12.8 ± 5.7	0.925391
cystathionine	216.3 ± 127.0	223.7 ± 154.3	231.7 ± 173.8	211.3 ± 98.6	227.4 ± 126.5	0.91486
cysteine	222.4 ± 41.8	221.6 ± 43.4	223.9 ± 45.8	218.7 ± 45.9	217.0 ± 46.7	0.749767
Values are mean ± SD. P values are calculated from Kruskal–Wallis test. Abbreviations: FA, folic acid; SAH, S-adenosylhomocysteine; SAM, S-adenosylmethionine; TMAO, trimethylamineoxide.

## Sheet: sT4 OCM.As
sTable 4. Association between arsenic species and OCM metabolites in the baseline population
As_species	OCM metabolite	t	se	p	FDR
AsIII	5mTHF	-2.92144	0.0357102	0.00315252	0.0147211
AsV	5mTHF	-1.80208	0.0369499	0.0661619	0.286702
MMA	5mTHF	-2.62161	0.035362	0.00807023	0.0524565
DMA	5mTHF	-2.11565	0.035269	0.0322291	0.0598541
%InAs	5mTHF	-2.13383	0.0346226	0.0330596	0.0716292
%MMA	5mTHF	0.0939544	0.038614	0.925472	0.980865
%DMA	5mTHF	1.38302	0.0360517	0.167965	0.311935
AsIII	SAM	-0.722935	0.0374502	0.486522	0.632479
AsV	SAM	0.596727	0.0394656	0.54986	0.794242
MMA	SAM	-0.638362	0.0371376	0.533093	0.533093
DMA	SAM	1.7761	0.0370026	0.0816769	0.132725
%InAs	SAM	-4.77755	0.0360797	2.29818e-06	2.98764e-05
%MMA	SAM	-0.292778	0.0404808	0.769687	0.980865
%DMA	SAM	3.29328	0.0380827	0.00104362	0.00678351
AsIII	SAH	2.38025	0.0348688	0.017239	0.0560268
AsV	SAH	1.27151	0.0366286	0.201539	0.524001
MMA	SAH	2.48475	0.0347869	0.0126403	0.0526079
DMA	SAH	2.59676	0.0343849	0.00912695	0.036198
%InAs	SAH	-2.79005	0.0343881	0.00577333	0.0196648
%MMA	SAH	1.08928	0.0376019	0.277844	0.722395
%DMA	SAH	1.20055	0.0357134	0.231692	0.376499
AsIII	Cystathionine	4.44498	0.0356525	1.08248e-05	0.000140722
AsV	Cystathionine	2.8976	0.0379876	0.00489099	0.0317915
MMA	Cystathionine	4.29491	0.0355398	2.61365e-05	0.000339775
DMA	Cystathionine	4.35096	0.0352428	1.39889e-05	0.000181855
%InAs	Cystathionine	-0.563337	0.0361226	0.574459	0.660693
%MMA	Cystathionine	-0.0241169	0.0396822	0.980865	0.980865
%DMA	Cystathionine	0.398602	0.0374391	0.691708	0.749351
AsIII	Methionine	0.611331	0.0375791	0.537872	0.635667
AsV	Methionine	0.154356	0.0391319	0.875889	0.883659
MMA	Methionine	1.3574	0.0376249	0.170745	0.321617
DMA	Methionine	1.53389	0.0371668	0.122507	0.176954
%InAs	Methionine	-2.76917	0.0359497	0.0060507	0.0196648
%MMA	Methionine	0.0913788	0.0402797	0.927819	0.980865
%DMA	Methionine	1.80594	0.037671	0.073762	0.159818
AsIII	Betaine	0.881356	0.0362165	0.378636	0.576057
AsV	Betaine	0.656298	0.0379466	0.508428	0.794242
MMA	Betaine	1.26625	0.0361021	0.208102	0.323579
DMA	Betaine	2.59248	0.0353901	0.0111378	0.036198
%InAs	Betaine	-2.28756	0.0352958	0.0222379	0.0578186
%MMA	Betaine	-3.20315	0.0385933	0.00148966	0.00645521
%DMA	Betaine	3.56315	0.0359752	0.000420343	0.00546445
AsIII	Choline	1.53275	0.0428508	0.127617	0.276503
AsV	Choline	1.11356	0.0448302	0.261547	0.566686
MMA	Choline	1.12271	0.042393	0.260814	0.323579
DMA	Choline	2.21679	0.0422481	0.0295239	0.0598541
%InAs	Choline	-0.861921	0.0415447	0.390395	0.563904
%MMA	Choline	-4.36834	0.0444881	1.68061e-05	0.00010924
%DMA	Choline	3.16388	0.0427325	0.00175337	0.00759795
AsIII	Cysteine	-2.91856	0.0369666	0.00339717	0.0147211
AsV	Cysteine	-3.0828	0.0383606	0.00213442	0.0277475
MMA	Cysteine	-2.39033	0.0367698	0.0161871	0.0526079
DMA	Cysteine	-2.16959	0.0362308	0.0296169	0.0598541
%InAs	Cysteine	-3.57515	0.0367296	0.000395542	0.00257102
%MMA	Cysteine	0.54883	0.0400365	0.586518	0.980865
%DMA	Cysteine	2.05091	0.0377148	0.0418329	0.108765
AsIII	Homocysteine	1.07002	0.0335193	0.280916	0.521701
AsV	Homocysteine	-0.144226	0.0350136	0.883659	0.883659
MMA	Homocysteine	1.35567	0.0332893	0.173178	0.321617
DMA	Homocysteine	0.895967	0.032845	0.367403	0.408599
%InAs	Homocysteine	1.39284	0.0323299	0.163204	0.265206
%MMA	Homocysteine	0.0347815	0.0358727	0.972217	0.980865
%DMA	Homocysteine	-0.969131	0.0335766	0.332357	0.392785
AsIII	B12	-0.461891	0.0448458	0.640907	0.640907
AsV	B12	-0.91289	0.047103	0.357566	0.664052
MMA	B12	-1.08534	0.0447415	0.273797	0.323579
DMA	B12	-0.846315	0.0442386	0.393357	0.408599
%InAs	B12	-0.507002	0.0435677	0.611157	0.660693
%MMA	B12	0.165615	0.0483783	0.867735	0.980865
%DMA	B12	0.228247	0.0452438	0.81826	0.81826
AsIII	Dimethylglycine	2.02835	0.0369103	0.0401874	0.104487
AsV	Dimethylglycine	0.24779	0.039022	0.802996	0.883659
MMA	Dimethylglycine	2.1873	0.0365599	0.0274756	0.0714366
DMA	Dimethylglycine	2.90142	0.0360845	0.00358611	0.0233097
%InAs	Dimethylglycine	0.436264	0.0366255	0.660693	0.660693
%MMA	Dimethylglycine	-5.48967	0.0396842	4.90278e-08	6.37361e-07
%DMA	Dimethylglycine	2.91918	0.0373689	0.00329112	0.0106961
AsIII	NA	0.493873	0.0426489	0.61791	0.640907
AsV	NA	1.47948	0.0442912	0.151715	0.493072
MMA	NA	0.716138	0.042338	0.471455	0.510743
DMA	NA	0.976988	0.042003	0.324084	0.408599
%InAs	NA	-1.61041	0.0418172	0.107141	0.198976
%MMA	NA	-0.0659125	0.0458941	0.947294	0.980865
%DMA	NA	1.1254	0.0434883	0.261083	0.37712

## Sheet: sT5 MWAS.bAs_baseline(P<0.05)
sTable 5. metabolome-wide association study of blood arsenic species in the baseline population (P<0.05)
As_species	feature_id	t	p	FDR	mz	time	Metabolite_Name	MolecularFormula
bAsIII.wk0	c18_pos_feature_30	2.07278	0.0364983	0.499321	106.05	22.6	Serine	C3H7NO3
bAsIII.wk0	c18_pos_feature_17	2.19589	0.0275492	0.446303	116.071	23	Proline	C5H9NO2
bAsIII.wk0	c18_pos_feature_87	1.97017	0.0488215	0.519406	123.045	90.7	4-Hydroxybenzaldehyde	C7H6O2
bAsIII.wk0	c18_pos_feature_90	-2.14157	0.0352693	0.492748	128.107	47.8	2-Methylbutanal	C5H10O
bAsIII.wk0	c18_pos_feature_83	-2.57243	0.0101337	0.328377	134.118	22.8	Hexanoate	C6H12O2
bAsIII.wk0	c18_pos_feature_45	-2.16175	0.0292414	0.46211	140.996	8	Phosphonoacetic acid	C2H5O5P
bAsIII.wk0	c18_pos_feature_53	2.31124	0.0184227	0.385159	146.118	24.7	Deoxycarnitine	C7H15NO2
bAsIII.wk0	c18_pos_feature_111	-2.54672	0.0101417	0.328377	147.044	290.9	Phenylpyruvate	C9H8O3
bAsIII.wk0	c18_pos_feature_15	3.1939	0.00160002	0.146652	166.087	29.4	Phenylalanine	C9H11NO2
bAsIII.wk0	c18_pos_feature_67	-2.1997	0.0383296	0.499321	176.066	24.2	Guanidinosuccinic acid	C5H9N3O4
bAsIII.wk0	c18_pos_feature_7	1.97602	0.0476074	0.519406	182.082	24.2	Tyrosine	C9H11NO3
bAsIII.wk0	c18_pos_feature_56	3.34296	0.000800154	0.107028	189.16	18.6	N,N,N-Trimethyllysine	C9H21N2O2_plus
bAsIII.wk0	c18_pos_feature_41	2.13912	0.0371163	0.499321	209.092	29.7	Kynurenine	C10H12N2O3
bAsIII.wk0	c18_pos_feature_135	-2.21092	0.0273489	0.446303	286.202	206.9	Octenoyl-L-carnitine	C25H47NO5
bAsIII.wk0	c18_pos_feature_163	-3.84849	0.000462227	0.0878351	289.218	261.4	Testosterone	C19H28O2
bAsIII.wk0	c18_pos_feature_117	-2.71177	0.014793	0.365652	389.269	264.1	7-Ketodeoxycholic acid	C24H38O5
bAsIII.wk0	c18_pos_feature_116	2.47164	0.013791	0.356103	431.316	304.1	7alpha-hydroxy-3-oxo-4-cholestenoic acid	C27H42O4
bAsIII.wk0	c18_pos_feature_70	-1.98383	0.0463859	0.512015	583.256	253.2	Biliverdin	C33H34N4O6
bAsIII.wk0	c18_neg_feature_132	-2.47083	0.0135719	0.353603	101.025	21	Acetoacetate; Acetoacetic acid	C4H6O3
bAsIII.wk0	c18_neg_feature_35	2.36995	0.0176141	0.377509	104.035	22.3	Serine	C3H7NO3
bAsIII.wk0	c18_neg_feature_64	1.98191	0.0447961	0.50804	131.083	21	L-Ornithine	C5H12N2O2
bAsIII.wk0	c18_neg_feature_64	1.98191	0.0447961	0.50804	131.083	21	D-Ornithine	C5H12N2O2
bAsIII.wk0	c18_neg_feature_55	-2.2708	0.0378702	0.499321	137.036	30.2	Urocanate	C6H6N2O2
bAsIII.wk0	c18_neg_feature_131	-1.94147	0.0452127	0.508774	143.035	24.7	3-Methylglutaconate	C6H8O4
bAsIII.wk0	c18_neg_feature_27	1.95675	0.0479159	0.519406	151.04	44.2	Mandelate	C8H8O3
bAsIII.wk0	c18_neg_feature_27	1.95675	0.0479159	0.519406	151.04	44.2	P-Hydroxyphenylacetate; 4-Hydroxyphenylacetic acid	C8H8O3
bAsIII.wk0	c18_neg_feature_79	-2.06087	0.0397529	0.504234	155.01	11.7	Orotate	C5H4N2O4
bAsIII.wk0	c18_neg_feature_6	2.14091	0.0323493	0.487262	180.067	23.5	Tyrosine	C9H11NO3
bAsIII.wk0	c18_neg_feature_47	2.81258	0.00449045	0.217758	181.071	28.3	Galactitol	C6H14O6
bAsIII.wk0	c18_neg_feature_176	-3.35375	0.000769191	0.107028	185.118	59	[C10.1]-10-hydroxy-2-decenoic acid	C10H18O3
bAsIII.wk0	c18_neg_feature_139	-2.08595	0.0337263	0.487792	199.17	288.3	Laurate	C12H24O2
bAsIII.wk0	c18_neg_feature_85	2.67134	0.00911456	0.313801	210.077	31.9	3-Methoxytyrosine	C10H13NO4
bAsIII.wk0	c18_neg_feature_162	-3.32706	0.00081418	0.107028	213.186	307.3	[C13.0]-Tridecanoic acid	C13H26O2
bAsIII.wk0	c18_neg_feature_42	-2.33019	0.019915	0.404311	226.083	8.4	Deoxycytidine	C9H13N3O4
bAsIII.wk0	c18_neg_feature_136	-2.00518	0.0418336	0.507016	227.202	348.3	Myristate	C14H28O2
bAsIII.wk0	c18_neg_feature_169	-3.66819	0.00021135	0.0555659	241.217	355.4	[12-methyl-C15.0]-12-Methyltetradecanoic acid	C15H30O2
bAsIII.wk0	c18_neg_feature_169	-3.66819	0.00021135	0.0555659	241.217	355.4	[C15.0]-Pentadecanoic acid	C15H30O2
bAsIII.wk0	c18_neg_feature_141	-2.65641	0.00735697	0.287518	269.249	394.7	Heptadecanoate	C17H34O2
bAsIII.wk0	c18_neg_feature_179	-2.6963	0.00650253	0.272541	295.264	412.9	[C19.1]-10Z-Nonadecenoic acid	C19H36O2
bAsIII.wk0	c18_neg_feature_202	-2.10432	0.041195	0.507016	412.966	247.5	Perfluorooctanoic acid; Perfluoro-n-octanoic acid	C8HF15O2
bAsIII.wk0	c18_neg_feature_149	2.03423	0.041423	0.507016	429.301	273.2	7alpha-hydroxy-3-oxo-4-cholestenoic acid	C27H42O4
bAsIII.wk0	c18_neg_feature_208	-3.02235	0.00523521	0.232926	462.964	256.4	Perfluorononanoic acid; Perfluoro-n-nonanoic acid	C9HF17O2
bAsIII.wk0	hilic_pos_feature_33	2.52694	0.0108368	0.329895	106.05	308.3	Serine	C3H7NO3
bAsIII.wk0	hilic_pos_feature_22	2.87996	0.00367191	0.206657	117.066	311.3	Glycine	C2H5NO2
bAsIII.wk0	hilic_pos_feature_3	2.0759	0.0375619	0.499321	118.086	261.1	Valine	C5H11NO2
bAsIII.wk0	hilic_pos_feature_3	2.0759	0.0375619	0.499321	118.086	261.1	Betaine	C5H11NO2
bAsIII.wk0	hilic_pos_feature_60	3.37523	0.000792581	0.107028	133.097	402.1	D-Ornithine	C5H12N2O2
bAsIII.wk0	hilic_pos_feature_60	3.37523	0.000792581	0.107028	133.097	402.1	L-Ornithine	C5H12N2O2
bAsIII.wk0	hilic_pos_feature_205	-2.18426	0.0329668	0.487792	146.06	80.7	Indole-3-aldehyde	C9H7NO
bAsIII.wk0	hilic_pos_feature_137	2.22669	0.0225295	0.425851	150.076	302.2	3-Methyladenine	C6H7N5
bAsIII.wk0	hilic_pos_feature_9	2.24187	0.0233826	0.430952	166.086	233.7	Phenylalanine	C9H11NO2
bAsIII.wk0	hilic_pos_feature_5	2.29699	0.0200722	0.404311	182.081	268.5	Tyrosine	C9H11NO3
bAsIII.wk0	hilic_pos_feature_139	-2.31724	0.0208308	0.412621	205.069	241.2	Sorbitol	C6H14O6
bAsIII.wk0	hilic_pos_feature_135	-2.72911	0.0120511	0.338743	249.112	72.6	4-Methylcatechol	C7H8O2
bAsIII.wk0	hilic_pos_feature_145	-2.01578	0.041166	0.507016	296.259	73.6	Palmitoleate	C16H30O2
bAsIII.wk0	hilic_pos_feature_145	-2.01578	0.041166	0.507016	296.259	73.6	[C18.2]-11-Octadecen-9-ynoic acid	C18H30O2
bAsIII.wk0	hilic_pos_feature_64	-2.49878	0.0126199	0.34109	330.062	226.5	Adenosine 2',3'-Cyclic Phosphate	C10H12N5O6P
bAsIII.wk0	hilic_neg_feature_82	-2.00292	0.0475666	0.519406	108.046	60.1	2-Aminophenol	C6H7NO
bAsIII.wk0	hilic_neg_feature_58	-2.18085	0.0275834	0.446303	111.045	67.4	Sorbate	C6H8O2
bAsIII.wk0	hilic_neg_feature_76	-2.35079	0.0175457	0.377509	115.076	71.3	Hexanoate	C6H12O2
bAsIII.wk0	hilic_neg_feature_66	-3.11064	0.00210694	0.156238	123.045	48	3-Hydroxybenzyl Alcohol	C7H8O2
bAsIII.wk0	hilic_neg_feature_99	-2.45711	0.0202233	0.404311	129.019	21.5	2-Methylmaleate; Citraconic acid	C5H6O4
bAsIII.wk0	hilic_neg_feature_126	-1.97433	0.0484557	0.519406	129.056	56.6	Ketoleucine; 2-Oxoisocaproic acid	C6H10O3
bAsIII.wk0	hilic_neg_feature_149	-2.87572	0.00414428	0.217758	141.092	63.9	[C8.1]-2-Octenoic acid	C8H14O2
bAsIII.wk0	hilic_neg_feature_165	2.21077	0.0268289	0.446303	173.009	315.8	Aconitic acid	C6H6O6
bAsIII.wk0	hilic_neg_feature_12	-3.01789	0.00278577	0.187359	239.017	351.2	Cystine	C6H12N2O4S2
bAsIII.wk0	hilic_neg_feature_148	-4.12749	3.20665e-05	0.0185473	241.217	52.6	[12-methyl-C15.0]-12-Methyltetradecanoic acid	C15H30O2
bAsIII.wk0	hilic_neg_feature_148	-4.12749	3.20665e-05	0.0185473	241.217	52.6	[C15.0]-Pentadecanoic acid	C15H30O2
bAsIII.wk0	hilic_neg_feature_10	2.4424	0.0145441	0.3626	243.062	227.3	Uridine	C9H12N2O6
bAsIII.wk0	hilic_neg_feature_19	2.54808	0.0118561	0.338743	308.099	305.8	N-Acetylneuraminate	C11H19NO9
bAsIII.wk0	hilic_neg_feature_33	2.05151	0.0406576	0.507016	375.13	275.9	Riboflavin	C17H20N4O6
bAsIII.wk0	hilic_neg_feature_139	1.98986	0.0444388	0.50804	429.301	57.6	7a-hydroxy-3-oxo-4-cholestenoic acid	C27H42O4
bAsIII.wk0	hilic_neg_feature_55	2.16649	0.0302067	0.469666	665.216	395.4	Stachyose	C24H42O21
bAsV.wk0	c18_pos_feature_30	2.1002	0.0386193	0.500839	106.05	22.6	Serine	C3H7NO3
bAsV.wk0	c18_pos_feature_17	1.98023	0.0438493	0.50804	116.071	23	Proline	C5H9NO2
bAsV.wk0	c18_pos_feature_3	-2.13383	0.0311513	0.476664	120.066	21.9	Homoserine	C4H9NO3
bAsV.wk0	c18_pos_feature_3	-2.13383	0.0311513	0.476664	120.066	21.9	Threonine	C4H9NO3
bAsV.wk0	c18_pos_feature_158	-2.83836	0.00785278	0.291157	146.06	192	Indole-3-aldehyde	C9H7NO
bAsV.wk0	c18_pos_feature_111	-2.07458	0.0433726	0.50804	147.044	290.9	Phenylpyruvate	C9H8O3
bAsV.wk0	c18_pos_feature_15	3.38573	0.00135133	0.135727	166.087	29.4	Phenylalanine	C9H11NO2
bAsV.wk0	c18_pos_feature_166	2.27753	0.0185122	0.385159	180.102	255.8	Propham	C10H13NO2
bAsV.wk0	c18_pos_feature_56	2.33807	0.0215983	0.41921	189.16	18.6	N,N,N-Trimethyllysine	C9H21N2O2_plus
bAsV.wk0	c18_pos_feature_93	-2.02189	0.0436215	0.50804	190.086	224.7	Indole-3-Methyl Acetate	C11H11NO2
bAsV.wk0	c18_pos_feature_93	-2.02189	0.0436215	0.50804	190.086	224.7	Indole-3-propionic acid	C11H11NO2
bAsV.wk0	c18_pos_feature_176	2.09579	0.0338321	0.487792	223.097	254.1	Monobutyl phthalate	C12H14O4
bAsV.wk0	c18_pos_feature_126	2.18351	0.0261746	0.446303	232.155	30.5	Butanoylcarnitine	C11H21NO4
bAsV.wk0	c18_pos_feature_126	2.18351	0.0261746	0.446303	232.155	30.5	Isobutyryl-L-carnitine	C11H21NO4
bAsV.wk0	c18_pos_feature_118	2.41457	0.0155615	0.370253	246.17	45	2-Methylbutyroylcarnitine	C12H23NO4
bAsV.wk0	c18_pos_feature_112	2.84612	0.00363996	0.206657	265.253	365.1	Oleate	C18H34O2
bAsV.wk0	c18_pos_feature_135	-3.04122	0.00361082	0.206657	286.202	206.9	Octenoyl-L-carnitine	C25H47NO5
bAsV.wk0	c18_pos_feature_129	-2.18694	0.0276239	0.446303	360.275	225.9	3-hydroxydodecanoyl carnitine	C19H37NO5
bAsV.wk0	c18_pos_feature_113	-2.23049	0.0223463	0.425851	361.201	223.4	Cortisone	C21H28O5
bAsV.wk0	c18_pos_feature_117	-2.3698	0.0258295	0.446303	389.269	264.1	7-Ketodeoxycholic acid	C24H38O5
bAsV.wk0	c18_pos_feature_133	2.55043	0.0110099	0.331675	899.638	255.1	Glycohyodeoxcholic acid	C26H43NO5
bAsV.wk0	c18_neg_feature_3	-2.0847	0.0417997	0.507016	118.051	19.8	Homoserine	C4H9NO3
bAsV.wk0	c18_neg_feature_66	2.01524	0.0394125	0.504234	128.072	28	Pipecolate	C6H11NO2
bAsV.wk0	c18_neg_feature_27	2.16584	0.0282676	0.449176	151.04	44.2	Mandelate	C8H8O3
bAsV.wk0	c18_neg_feature_27	2.16584	0.0282676	0.449176	151.04	44.2	P-Hydroxyphenylacetate; 4-Hydroxyphenylacetic acid	C8H8O3
bAsV.wk0	c18_neg_feature_79	-3.03474	0.00251331	0.175117	155.01	11.7	Orotate	C5H4N2O4
bAsV.wk0	c18_neg_feature_103	2.11709	0.0332334	0.487792	156.067	40.5	N-Acetylproline	C7H11NO3
bAsV.wk0	c18_neg_feature_114	2.25539	0.022844	0.428993	165.056	36.5	3-(4-hydroxyphenyl)propanoic acid	C9H10O3
bAsV.wk0	c18_neg_feature_114	2.25539	0.022844	0.428993	165.056	36.5	3-(2-Hydroxyphenyl)Propanoate	C9H10O3
bAsV.wk0	c18_neg_feature_1	-4.52778	5.27963e-06	0.00508957	168.078	29.4	3-Methyl-L-Histidine; 1-Methyl-L-Histidine	C7H11N3O2
bAsV.wk0	c18_neg_feature_125	2.23271	0.0219269	0.422751	172.098	33.7	N-Acetylleucine	C8H15NO3
bAsV.wk0	c18_neg_feature_6	2.59183	0.0134212	0.352855	180.067	23.5	Tyrosine	C9H11NO3
bAsV.wk0	c18_neg_feature_176	-1.9971	0.0434065	0.50804	185.118	59	[C10.1]-10-hydroxy-2-decenoic acid	C10H18O3
bAsV.wk0	c18_neg_feature_139	-3.423	0.000883536	0.111038	199.17	288.3	Laurate	C12H24O2
bAsV.wk0	c18_neg_feature_85	4.30495	1.37316e-05	0.00992795	210.077	31.9	3-Methoxytyrosine	C10H13NO4
bAsV.wk0	c18_neg_feature_162	-2.04758	0.038207	0.499321	213.186	307.3	[C13.0]-Tridecanoic acid	C13H26O2
bAsV.wk0	c18_neg_feature_44	-3.40363	0.00481149	0.224433	218.067	44.1	O-Succinyl-Homoserine	C8H13NO6
bAsV.wk0	c18_neg_feature_195	-3.42333	0.00103697	0.119957	225.041	38.4	Prephenic acid	C10H10O6
bAsV.wk0	c18_neg_feature_42	-3.29974	0.00131482	0.135727	226.083	8.4	Deoxycytidine	C9H13N3O4
bAsV.wk0	c18_neg_feature_136	-2.67756	0.0104907	0.328377	227.202	348.3	Myristate	C14H28O2
bAsV.wk0	c18_neg_feature_169	-3.97287	6.02023e-05	0.0290175	241.217	355.4	[12-methyl-C15.0]-12-Methyltetradecanoic acid	C15H30O2
bAsV.wk0	c18_neg_feature_169	-3.97287	6.02023e-05	0.0290175	241.217	355.4	[C15.0]-Pentadecanoic acid	C15H30O2
bAsV.wk0	c18_neg_feature_219	-1.95568	0.0446291	0.50804	263.129	205.4	Mono-2-heptyl phthalate	C15H20O4
bAsV.wk0	c18_neg_feature_141	-2.55558	0.0139502	0.357025	269.249	394.7	Heptadecanoate	C17H34O2
bAsV.wk0	c18_neg_feature_179	-2.82464	0.00671398	0.273476	295.264	412.9	[C19.1]-10Z-Nonadecenoic acid	C19H36O2
bAsV.wk0	c18_neg_feature_17	-2.23829	0.0345974	0.492748	88.0404	25.3	Sarcosine	C3H7NO2
bAsV.wk0	c18_neg_feature_17	-2.23829	0.0345974	0.492748	88.0404	25.3	D-Alanine	C3H7NO2
bAsV.wk0	c18_neg_feature_17	-2.23829	0.0345974	0.492748	88.0404	25.3	L-Alanine	C3H7NO2
bAsV.wk0	c18_neg_feature_17	-2.23829	0.0345974	0.492748	88.0404	25.3	Beta-Alanine	C3H7NO2
bAsV.wk0	hilic_pos_feature_33	2.18817	0.0267571	0.446303	106.05	308.3	Serine	C3H7NO3
bAsV.wk0	hilic_pos_feature_15	2.13329	0.0365924	0.499321	116.071	265.6	Proline	C5H9NO2
bAsV.wk0	hilic_pos_feature_60	2.78497	0.00497064	0.224611	133.097	402.1	D-Ornithine	C5H12N2O2
bAsV.wk0	hilic_pos_feature_60	2.78497	0.00497064	0.224611	133.097	402.1	L-Ornithine	C5H12N2O2
bAsV.wk0	hilic_pos_feature_21	-2.0361	0.0442922	0.50804	150.058	247.9	Methionine	C5H11NO2S
bAsV.wk0	hilic_pos_feature_9	2.19666	0.0329905	0.487792	166.086	233.7	Phenylalanine	C9H11NO2
bAsV.wk0	hilic_pos_feature_1	2.39208	0.0202715	0.404311	170.093	388.9	3-Methyl-L-Histidine; 1-Methyl-L-Histidine	C7H11N3O2
bAsV.wk0	hilic_pos_feature_112	2.60117	0.010489	0.328377	176.071	71.7	Indole-3-Acetate	C10H9NO2
bAsV.wk0	hilic_pos_feature_69	4.66881	3.71052e-06	0.00508957	198.053	82.8	Orotate	C5H4N2O4
bAsV.wk0	hilic_pos_feature_69	4.66881	3.71052e-06	0.00508957	198.053	82.8	Uracil 5-Carboxylate	C5H4N2O4
bAsV.wk0	hilic_pos_feature_139	-2.6384	0.00854774	0.305186	205.069	241.2	Sorbitol	C6H14O6
bAsV.wk0	hilic_pos_feature_49	2.0905	0.0454811	0.509812	209.092	238.3	Kynurenine	C10H12N2O3
bAsV.wk0	hilic_pos_feature_78	-2.15792	0.0307614	0.473202	220.118	85.6	Pantothenate	C9H17NO5
bAsV.wk0	hilic_pos_feature_48	-1.96725	0.0484943	0.519406	235.024	402.8	Gluconate	C6H12O7
bAsV.wk0	hilic_pos_feature_170	2.77351	0.00628897	0.267466	246.17	220.8	2-Methylbutyroylcarnitine	C12H23NO4
bAsV.wk0	hilic_pos_feature_170	2.77351	0.00628897	0.267466	246.17	220.8	Isovaleryl-L-carnitine	C12H23NO4
bAsV.wk0	hilic_pos_feature_170	2.77351	0.00628897	0.267466	246.17	220.8	Valeryl-L-carnitine	C12H23NO4
bAsV.wk0	hilic_pos_feature_220	-2.47181	0.0132299	0.351016	250.015	58.2	Clothianidin	C6H8ClN5O2S
bAsV.wk0	hilic_pos_feature_199	-2.92626	0.00380922	0.206657	265.021	354	Oxalacetic acid	C4H4O5
bAsV.wk0	hilic_pos_feature_145	-2.21562	0.024195	0.440074	296.259	73.6	Palmitoleate	C16H30O2
bAsV.wk0	hilic_pos_feature_145	-2.21562	0.024195	0.440074	296.259	73.6	[C18.2]-11-Octadecen-9-ynoic acid	C18H30O2
bAsV.wk0	hilic_pos_feature_64	-2.85001	0.00447236	0.217758	330.062	226.5	Adenosine 2',3'-Cyclic Phosphate	C10H12N5O6P
bAsV.wk0	hilic_pos_feature_43	-2.18031	0.0436337	0.50804	360.15	268.5	Lactose	C12H22O11
bAsV.wk0	hilic_pos_feature_43	-2.18031	0.0436337	0.50804	360.15	268.5	Trehalose	C12H22O11
bAsV.wk0	hilic_neg_feature_58	-3.8038	0.000115393	0.0348565	111.045	67.4	Sorbate	C6H8O2
bAsV.wk0	hilic_neg_feature_76	-3.07902	0.00186581	0.146652	115.076	71.3	Hexanoate	C6H12O2
bAsV.wk0	hilic_neg_feature_144	-2.31919	0.0279216	0.448422	117.056	161.5	2-Hydroxyisovaleric acid	C5H10O3
bAsV.wk0	hilic_neg_feature_144	-2.31919	0.0279216	0.448422	117.056	161.5	[2-OH,2-Me-4.0]-2-Hydroxy-2-methylbutyric acid	C5H10O3
bAsV.wk0	hilic_neg_feature_66	-3.44969	0.000666196	0.107028	123.045	48	3-Hydroxybenzyl Alcohol	C7H8O2
bAsV.wk0	hilic_neg_feature_99	-3.23219	0.00136102	0.135727	129.019	21.5	2-Methylmaleate; Citraconic acid	C5H6O4
bAsV.wk0	hilic_neg_feature_126	-2.25479	0.0378335	0.499321	129.056	56.6	Ketoleucine; 2-Oxoisocaproic acid	C6H10O3
bAsV.wk0	hilic_neg_feature_100	-3.04291	0.0032072	0.206116	136.041	68.8	Salicylamide	C7H7NO2
bAsV.wk0	hilic_neg_feature_149	-3.44701	0.000921474	0.111038	141.092	63.9	[C8.1]-2-Octenoic acid	C8H14O2
bAsV.wk0	hilic_neg_feature_81	-2.27749	0.0442133	0.50804	165.057	55	3-(2-Hydroxyphenyl)Propanoate	C9H10O3
bAsV.wk0	hilic_neg_feature_25	2.32329	0.0299479	0.468392	195.051	312	Gluconate	C6H12O7
bAsV.wk0	hilic_neg_feature_169	-1.97807	0.0488552	0.519406	221.06	59.8	Aldicarb-sulfone	C7H14N2O4S
bAsV.wk0	hilic_neg_feature_169	-1.97807	0.0488552	0.519406	221.06	59.8	Acetamiprid	C10H11ClN4
bAsV.wk0	hilic_neg_feature_119	-2.3321	0.021079	0.414696	227.202	51.4	Myristate	C14H28O2
bAsV.wk0	hilic_neg_feature_12	-6.14817	6.6312e-10	1.91774e-06	239.017	351.2	Cystine	C6H12N2O4S2
bAsV.wk0	hilic_neg_feature_148	-3.58257	0.000485948	0.0878351	241.217	52.6	[12-methyl-C15.0]-12-Methyltetradecanoic acid	C15H30O2
bAsV.wk0	hilic_neg_feature_148	-3.58257	0.000485948	0.0878351	241.217	52.6	[C15.0]-Pentadecanoic acid	C15H30O2
bAsV.wk0	hilic_neg_feature_130	-2.65045	0.00780675	0.291157	277.217	51.4	Gamma-Linolenate	C18H30O2
bAsV.wk0	hilic_neg_feature_129	-2.66459	0.0105598	0.328377	279.233	51.6	Linoleate	C18H32O2
bAsV.wk0	hilic_neg_feature_138	-2.06046	0.0499434	0.519406	301.238	50.7	Glycerol-Myristate	C17H34O4
bAsV.wk0	hilic_neg_feature_125	2.62498	0.00888635	0.30963	337.311	46.7	Erucate	C22H42O2
bAsV.wk0	hilic_neg_feature_33	2.38153	0.0175566	0.377509	375.13	275.9	Riboflavin	C17H20N4O6
bAsV.wk0	hilic_neg_feature_142	2.02214	0.0415271	0.507016	498.29	65.8	Taurodeoxycholic acid	C26H45NO6S
bAsV.wk0	hilic_neg_feature_142	2.02214	0.0415271	0.507016	498.29	65.8	Taurochenodesoxycholic acid	C26H45NO6S
bMMA.wk0	c18_pos_feature_30	2.39109	0.0158741	0.370253	106.05	22.6	Serine	C3H7NO3
bMMA.wk0	c18_pos_feature_87	2.11961	0.034871	0.492748	123.045	90.7	4-Hydroxybenzaldehyde	C7H6O2
bMMA.wk0	c18_pos_feature_90	-2.15543	0.0369223	0.499321	128.107	47.8	2-Methylbutanal	C5H10O
bMMA.wk0	c18_pos_feature_83	-3.11948	0.001797	0.146652	134.118	22.8	Hexanoate	C6H12O2
bMMA.wk0	c18_pos_feature_45	-2.38849	0.0163874	0.370253	140.996	8	Phosphonoacetic acid	C2H5O5P
bMMA.wk0	c18_pos_feature_53	2.03699	0.0388042	0.500991	146.118	24.7	Deoxycarnitine	C7H15NO2
bMMA.wk0	c18_pos_feature_111	-2.64546	0.00735325	0.287518	147.044	290.9	Phenylpyruvate	C9H8O3
bMMA.wk0	c18_pos_feature_19	-1.93924	0.0491236	0.519406	153.04	17.1	Xanthine	C5H4N4O2
bMMA.wk0	c18_pos_feature_15	2.41651	0.0179641	0.381591	166.087	29.4	Phenylalanine	C9H11NO2
bMMA.wk0	c18_pos_feature_56	2.81763	0.00493211	0.224611	189.16	18.6	N,N,N-Trimethyllysine	C9H21N2O2_plus
bMMA.wk0	c18_pos_feature_41	2.01	0.0482118	0.519406	209.092	29.7	Kynurenine	C10H12N2O3
bMMA.wk0	c18_pos_feature_101	-2.25219	0.0273558	0.446303	246.243	219.4	Myristate	C14H28O2
bMMA.wk0	c18_pos_feature_135	-2.53395	0.0121397	0.338743	286.202	206.9	Octenoyl-L-carnitine	C25H47NO5
bMMA.wk0	c18_pos_feature_163	-2.59955	0.0145297	0.3626	289.218	261.4	Testosterone	C19H28O2
bMMA.wk0	c18_pos_feature_113	-2.01481	0.0419877	0.507016	361.201	223.4	Cortisone	C21H28O5
bMMA.wk0	c18_pos_feature_117	-2.57653	0.0154612	0.370253	389.269	264.1	7-Ketodeoxycholic acid	C24H38O5
bMMA.wk0	c18_pos_feature_116	2.04345	0.041068	0.507016	431.316	304.1	7alpha-hydroxy-3-oxo-4-cholestenoic acid	C27H42O4
bMMA.wk0	c18_neg_feature_132	-3.14305	0.0017441	0.146652	101.025	21	Acetoacetate; Acetoacetic acid	C4H6O3
bMMA.wk0	c18_neg_feature_35	2.64583	0.00808766	0.294104	104.035	22.3	Serine	C3H7NO3
bMMA.wk0	c18_neg_feature_131	-2.17936	0.0251836	0.446303	143.035	24.7	3-Methylglutaconate	C6H8O4
bMMA.wk0	c18_neg_feature_79	-2.03719	0.042076	0.507016	155.01	11.7	Orotate	C5H4N2O4
bMMA.wk0	c18_neg_feature_187	-2.34594	0.0246131	0.444575	171.067	36.7	2-Octenedioic acid	C8H12O4
bMMA.wk0	c18_neg_feature_125	2.12513	0.0339026	0.487792	172.098	33.7	N-Acetylleucine	C8H15NO3
bMMA.wk0	c18_neg_feature_6	2.15633	0.0327701	0.487792	180.067	23.5	Tyrosine	C9H11NO3
bMMA.wk0	c18_neg_feature_47	2.47788	0.0121816	0.338743	181.071	28.3	Galactitol	C6H14O6
bMMA.wk0	c18_neg_feature_176	-2.87937	0.00378433	0.206657	185.118	59	[C10.1]-10-hydroxy-2-decenoic acid	C10H18O3
bMMA.wk0	c18_neg_feature_85	2.51806	0.0150076	0.367813	210.077	31.9	3-Methoxytyrosine	C10H13NO4
bMMA.wk0	c18_neg_feature_162	-3.08433	0.00187625	0.146652	213.186	307.3	[C13.0]-Tridecanoic acid	C13H26O2
bMMA.wk0	c18_neg_feature_42	-2.84571	0.0045178	0.217758	226.083	8.4	Deoxycytidine	C9H13N3O4
bMMA.wk0	c18_neg_feature_169	-3.48828	0.000438541	0.0878351	241.217	355.4	[12-methyl-C15.0]-12-Methyltetradecanoic acid	C15H30O2
bMMA.wk0	c18_neg_feature_169	-3.48828	0.000438541	0.0878351	241.217	355.4	[C15.0]-Pentadecanoic acid	C15H30O2
bMMA.wk0	c18_neg_feature_152	-2.00615	0.0437899	0.50804	373.277	326.9	Dehydrolithocholic acid	C24H38O3
bMMA.wk0	c18_neg_feature_208	-2.76409	0.00752946	0.290336	462.964	256.4	Perfluorononanoic acid; Perfluoro-n-nonanoic acid	C9HF17O2
bMMA.wk0	hilic_pos_feature_102	2.20223	0.0280652	0.448422	101.059	80.7	5-Valerolactone	C5H8O2
bMMA.wk0	hilic_pos_feature_33	2.62681	0.00813567	0.294104	106.05	308.3	Serine	C3H7NO3
bMMA.wk0	hilic_pos_feature_22	2.58386	0.0103346	0.328377	117.066	311.3	Glycine	C2H5NO2
bMMA.wk0	hilic_pos_feature_60	2.704	0.00688957	0.276731	133.097	402.1	D-Ornithine	C5H12N2O2
bMMA.wk0	hilic_pos_feature_60	2.704	0.00688957	0.276731	133.097	402.1	L-Ornithine	C5H12N2O2
bMMA.wk0	hilic_pos_feature_205	-2.17683	0.034828	0.492748	146.06	80.7	Indole-3-aldehyde	C9H7NO
bMMA.wk0	hilic_pos_feature_137	1.9424	0.0463637	0.512015	150.076	302.2	3-Methyladenine	C6H7N5
bMMA.wk0	hilic_pos_feature_84	-2.2461	0.0270782	0.446303	176.067	317.3	Guanidinosuccinate	C5H9N3O4
bMMA.wk0	hilic_pos_feature_5	2.05814	0.037189	0.499321	182.081	268.5	Tyrosine	C9H11NO3
bMMA.wk0	hilic_pos_feature_69	2.02737	0.0429717	0.50804	198.053	82.8	Orotate	C5H4N2O4
bMMA.wk0	hilic_pos_feature_69	2.02737	0.0429717	0.50804	198.053	82.8	Uracil 5-Carboxylate	C5H4N2O4
bMMA.wk0	hilic_pos_feature_139	-2.35205	0.0189971	0.392427	205.069	241.2	Sorbitol	C6H14O6
bMMA.wk0	hilic_pos_feature_219	-2.05747	0.0400794	0.506155	298.274	212.4	Spiroxamine.1; Spiroxamine.2	C18H35NO2
bMMA.wk0	hilic_pos_feature_64	-2.55839	0.0106854	0.328746	330.062	226.5	Adenosine 2',3'-Cyclic Phosphate	C10H12N5O6P
bMMA.wk0	hilic_neg_feature_107	-2.26671	0.0267236	0.446303	101.025	165.1	Acetoacetate	C4H6O3
bMMA.wk0	hilic_neg_feature_82	-2.12807	0.0378249	0.499321	108.046	60.1	2-Aminophenol	C6H7NO
bMMA.wk0	hilic_neg_feature_58	-2.19147	0.0267688	0.446303	111.045	67.4	Sorbate	C6H8O2
bMMA.wk0	hilic_neg_feature_76	-2.38592	0.0160535	0.370253	115.076	71.3	Hexanoate	C6H12O2
bMMA.wk0	hilic_neg_feature_66	-3.06696	0.0025432	0.175117	123.045	48	3-Hydroxybenzyl Alcohol	C7H8O2
bMMA.wk0	hilic_neg_feature_126	-2.39474	0.0180767	0.381591	129.056	56.6	Ketoleucine; 2-Oxoisocaproic acid	C6H10O3
bMMA.wk0	hilic_neg_feature_70	-2.2942	0.0197056	0.404174	131.035	310	Glutarate; Glutaric acid	C5H8O4
bMMA.wk0	hilic_neg_feature_149	-2.91441	0.00385875	0.206657	141.092	63.9	[C8.1]-2-Octenoic acid	C8H14O2
bMMA.wk0	hilic_neg_feature_12	-2.27041	0.0299628	0.468392	239.017	351.2	Cystine	C6H12N2O4S2
bMMA.wk0	hilic_neg_feature_148	-3.52223	0.00039169	0.087136	241.217	52.6	[12-methyl-C15.0]-12-Methyltetradecanoic acid	C15H30O2
bMMA.wk0	hilic_neg_feature_148	-3.52223	0.00039169	0.087136	241.217	52.6	[C15.0]-Pentadecanoic acid	C15H30O2
bMMA.wk0	hilic_neg_feature_33	2.00849	0.0450453	0.508774	375.13	275.9	Riboflavin	C17H20N4O6
bMMA.wk0	hilic_neg_feature_47	-2.09254	0.0365906	0.499321	503.162	369.5	Raffinose	C18H32O16
bDMA.wk0	c18_pos_feature_90	-2.9935	0.00383201	0.206657	128.107	47.8	2-Methylbutanal	C5H10O
bDMA.wk0	c18_pos_feature_83	-2.95139	0.00307534	0.202134	134.118	22.8	Hexanoate	C6H12O2
bDMA.wk0	c18_pos_feature_111	-2.12084	0.0316038	0.481044	147.044	290.9	Phenylpyruvate	C9H8O3
bDMA.wk0	c18_pos_feature_160	2.06592	0.0392631	0.504234	165.055	23.8	Phenylpyruvic acid	C9H8O3
bDMA.wk0	c18_pos_feature_15	2.95752	0.00339114	0.206657	166.087	29.4	Phenylalanine	C9H11NO2
bDMA.wk0	c18_pos_feature_65	2.22604	0.0263756	0.446303	178.054	27.4	N-Formyl-L-Methionine	C6H11NO3S
bDMA.wk0	c18_pos_feature_7	2.29298	0.022395	0.425851	182.082	24.2	Tyrosine	C9H11NO3
bDMA.wk0	c18_pos_feature_56	3.82848	0.000120527	0.0348565	189.16	18.6	N,N,N-Trimethyllysine	C9H21N2O2_plus
bDMA.wk0	c18_pos_feature_63	2.25297	0.0235099	0.430952	203.151	19.2	N,N-Dimethylarginine	C8H18N4O2
bDMA.wk0	c18_pos_feature_41	2.58698	0.0123327	0.339678	209.092	29.7	Kynurenine	C10H12N2O3
bDMA.wk0	c18_pos_feature_126	2.62196	0.00886495	0.30963	232.155	30.5	Butanoylcarnitine	C11H21NO4
bDMA.wk0	c18_pos_feature_126	2.62196	0.00886495	0.30963	232.155	30.5	Isobutyryl-L-carnitine	C11H21NO4
bDMA.wk0	c18_pos_feature_135	-3.09382	0.00203187	0.154636	286.202	206.9	Octenoyl-L-carnitine	C25H47NO5
bDMA.wk0	c18_pos_feature_163	-2.36966	0.0305558	0.472553	289.218	261.4	Testosterone	C19H28O2
bDMA.wk0	c18_pos_feature_113	-2.4459	0.0141911	0.360005	361.201	223.4	Cortisone	C21H28O5
bDMA.wk0	c18_pos_feature_117	-2.3318	0.0350668	0.492748	389.269	264.1	7-Ketodeoxycholic acid	C24H38O5
bDMA.wk0	c18_pos_feature_116	3.11156	0.00187536	0.146652	431.316	304.1	7alpha-hydroxy-3-oxo-4-cholestenoic acid	C27H42O4
bDMA.wk0	c18_pos_feature_120	-2.00764	0.0444778	0.50804	434.328	284.9	Glycolithocholic acid	C26H43NO4
bDMA.wk0	c18_neg_feature_64	2.38984	0.0156514	0.370253	131.083	21	L-Ornithine	C5H12N2O2
bDMA.wk0	c18_neg_feature_64	2.38984	0.0156514	0.370253	131.083	21	D-Ornithine	C5H12N2O2
bDMA.wk0	c18_neg_feature_27	2.39282	0.0160965	0.370253	151.04	44.2	Mandelate	C8H8O3
bDMA.wk0	c18_neg_feature_27	2.39282	0.0160965	0.370253	151.04	44.2	P-Hydroxyphenylacetate; 4-Hydroxyphenylacetic acid	C8H8O3
bDMA.wk0	c18_neg_feature_88	-2.37061	0.017317	0.377509	154.062	24.7	Histidine	C6H9N3O2
bDMA.wk0	c18_neg_feature_79	-2.00228	0.0457114	0.510414	155.01	11.7	Orotate	C5H4N2O4
bDMA.wk0	c18_neg_feature_114	2.84895	0.00442848	0.217758	165.056	36.5	3-(4-hydroxyphenyl)propanoic acid	C9H10O3
bDMA.wk0	c18_neg_feature_114	2.84895	0.00442848	0.217758	165.056	36.5	3-(2-Hydroxyphenyl)Propanoate	C9H10O3
bDMA.wk0	c18_neg_feature_125	2.44118	0.0128028	0.34283	172.098	33.7	N-Acetylleucine	C8H15NO3
bDMA.wk0	c18_neg_feature_6	2.55382	0.0114471	0.338743	180.067	23.5	Tyrosine	C9H11NO3
bDMA.wk0	c18_neg_feature_47	3.35538	0.000731546	0.107028	181.071	28.3	Galactitol	C6H14O6
bDMA.wk0	c18_neg_feature_176	-2.20202	0.026452	0.446303	185.118	59	[C10.1]-10-hydroxy-2-decenoic acid	C10H18O3
bDMA.wk0	c18_neg_feature_97	2.63603	0.0101277	0.328377	188.035	35.9	Kynurenate; Kynurenic acid	C10H7NO3
bDMA.wk0	c18_neg_feature_43	1.9731	0.0499864	0.519406	203.083	35.7	Tryptophan	C11H12N2O2
bDMA.wk0	c18_neg_feature_117	2.1233	0.0318468	0.482204	205.035	22.5	2-Methylcitrate; 2-Methylcitric acid	C7H10O7
bDMA.wk0	c18_neg_feature_56	2.78175	0.00622379	0.267466	207.077	30.4	Kynurenine	C10H12N2O3
bDMA.wk0	c18_neg_feature_85	2.44042	0.016349	0.370253	210.077	31.9	3-Methoxytyrosine	C10H13NO4
bDMA.wk0	c18_neg_feature_162	-2.80197	0.00465703	0.220789	213.186	307.3	[C13.0]-Tridecanoic acid	C13H26O2
bDMA.wk0	c18_neg_feature_136	-2.06449	0.0366896	0.499321	227.202	348.3	Myristate	C14H28O2
bDMA.wk0	c18_neg_feature_169	-3.6418	0.000258261	0.062241	241.217	355.4	[12-methyl-C15.0]-12-Methyltetradecanoic acid	C15H30O2
bDMA.wk0	c18_neg_feature_169	-3.6418	0.000258261	0.062241	241.217	355.4	[C15.0]-Pentadecanoic acid	C15H30O2
bDMA.wk0	c18_neg_feature_157	-2.92154	0.00618524	0.267466	255.233	372.2	[14-Me-15.0]-Isopalmitic acid	C16H32O2
bDMA.wk0	c18_neg_feature_141	-2.38417	0.0162835	0.370253	269.249	394.7	Heptadecanoate	C17H34O2
bDMA.wk0	c18_neg_feature_179	-2.37024	0.016955	0.377509	295.264	412.9	[C19.1]-10Z-Nonadecenoic acid	C19H36O2
bDMA.wk0	c18_neg_feature_149	2.49198	0.0121657	0.338743	429.301	273.2	7alpha-hydroxy-3-oxo-4-cholestenoic acid	C27H42O4
bDMA.wk0	c18_neg_feature_208	-2.73553	0.0101194	0.328377	462.964	256.4	Perfluorononanoic acid; Perfluoro-n-nonanoic acid	C9HF17O2
bDMA.wk0	c18_neg_feature_212	-2.10524	0.0338396	0.487792	562.957	274.1	Perfluoroundecanoic acid; Perfluoro-n-undecanoic acid	C11HF21O2
bDMA.wk0	hilic_pos_feature_33	2.24589	0.0232944	0.430952	106.05	308.3	Serine	C3H7NO3
bDMA.wk0	hilic_pos_feature_22	3.2174	0.00117182	0.130342	117.066	311.3	Glycine	C2H5NO2
bDMA.wk0	hilic_pos_feature_3	2.66167	0.00774016	0.291157	118.086	261.1	Valine	C5H11NO2
bDMA.wk0	hilic_pos_feature_3	2.66167	0.00774016	0.291157	118.086	261.1	Betaine	C5H11NO2
bDMA.wk0	hilic_pos_feature_75	2.01266	0.0405222	0.507016	132.066	85.4	N-Acetylalanine	C5H9NO3
bDMA.wk0	hilic_pos_feature_60	2.89872	0.00359843	0.206657	133.097	402.1	D-Ornithine	C5H12N2O2
bDMA.wk0	hilic_pos_feature_60	2.89872	0.00359843	0.206657	133.097	402.1	L-Ornithine	C5H12N2O2
bDMA.wk0	hilic_pos_feature_201	1.96356	0.0442228	0.50804	146.081	263.1	5-Hydroxypipecolic acid	C6H11NO3
bDMA.wk0	hilic_pos_feature_50	2.00299	0.0426337	0.50804	146.081	82.1	4-Acetamidobutanoate	C6H11NO3
bDMA.wk0	hilic_pos_feature_155	-2.15898	0.046191	0.512015	147.091	225	5,6 Dimethylbenzimidazole	C9H10N2
bDMA.wk0	hilic_pos_feature_137	2.25214	0.0214422	0.418992	150.076	302.2	3-Methyladenine	C6H7N5
bDMA.wk0	hilic_pos_feature_9	2.21965	0.0247499	0.444575	166.086	233.7	Phenylalanine	C9H11NO2
bDMA.wk0	hilic_pos_feature_5	2.69135	0.00660377	0.27283	182.081	268.5	Tyrosine	C9H11NO3
bDMA.wk0	hilic_pos_feature_49	2.52511	0.0120086	0.338743	209.092	238.3	Kynurenine	C10H12N2O3
bDMA.wk0	hilic_pos_feature_170	3.07355	0.00187522	0.146652	246.17	220.8	2-Methylbutyroylcarnitine	C12H23NO4
bDMA.wk0	hilic_pos_feature_170	3.07355	0.00187522	0.146652	246.17	220.8	Isovaleryl-L-carnitine	C12H23NO4
bDMA.wk0	hilic_pos_feature_170	3.07355	0.00187522	0.146652	246.17	220.8	Valeryl-L-carnitine	C12H23NO4
bDMA.wk0	hilic_pos_feature_219	-2.27037	0.0235444	0.430952	298.274	212.4	Spiroxamine.1; Spiroxamine.2	C18H35NO2
bDMA.wk0	hilic_neg_feature_82	-2.54175	0.0125889	0.34109	108.046	60.1	2-Aminophenol	C6H7NO
bDMA.wk0	hilic_neg_feature_58	-2.10127	0.0338946	0.487792	111.045	67.4	Sorbate	C6H8O2
bDMA.wk0	hilic_neg_feature_66	-3.96444	9.62756e-05	0.0348565	123.045	48	3-Hydroxybenzyl Alcohol	C7H8O2
bDMA.wk0	hilic_neg_feature_99	-2.36385	0.0253361	0.446303	129.019	21.5	2-Methylmaleate; Citraconic acid	C5H6O4
bDMA.wk0	hilic_neg_feature_126	-1.95348	0.0498876	0.519406	129.056	56.6	Ketoleucine; 2-Oxoisocaproic acid	C6H10O3
bDMA.wk0	hilic_neg_feature_35	2.04017	0.0396278	0.504234	130.051	307.1	5-Aminolevulinate; 5-Aminolevulinic acid	C5H9NO3
bDMA.wk0	hilic_neg_feature_149	-3.12441	0.00179135	0.146652	141.092	63.9	[C8.1]-2-Octenoic acid	C8H14O2
bDMA.wk0	hilic_neg_feature_112	2.38497	0.0176223	0.377509	149.046	163.9	Ribose	C5H10O5
bDMA.wk0	hilic_neg_feature_165	2.06566	0.038212	0.499321	173.009	315.8	Aconitic acid	C6H6O6
bDMA.wk0	hilic_neg_feature_74	2.70157	0.00933816	0.317717	181.051	97.9	Methyl Vanillate	C9H10O4
bDMA.wk0	hilic_neg_feature_25	2.09274	0.03651	0.499321	195.051	312	Gluconate	C6H12O7
bDMA.wk0	hilic_neg_feature_168	2.53907	0.0171794	0.377509	204.067	76.1	Indolelactic acid	C11H11NO3
bDMA.wk0	hilic_neg_feature_12	-2.3174	0.0257824	0.446303	239.017	351.2	Cystine	C6H12N2O4S2
bDMA.wk0	hilic_neg_feature_148	-3.83465	0.000111235	0.0348565	241.217	52.6	[12-methyl-C15.0]-12-Methyltetradecanoic acid	C15H30O2
bDMA.wk0	hilic_neg_feature_148	-3.83465	0.000111235	0.0348565	241.217	52.6	[C15.0]-Pentadecanoic acid	C15H30O2
bDMA.wk0	hilic_neg_feature_10	2.86122	0.00437694	0.217758	243.062	227.3	Uridine	C9H12N2O6
bDMA.wk0	hilic_neg_feature_128	-2.42379	0.0153016	0.370253	269.249	51	Heptadecanoate	C17H34O2
bDMA.wk0	hilic_neg_feature_129	-2.11338	0.0352633	0.492748	279.233	51.6	Linoleate	C18H32O2
bDMA.wk0	hilic_neg_feature_33	2.21817	0.0269228	0.446303	375.13	275.9	Riboflavin	C17H20N4O6
bDMA.wk0	hilic_neg_feature_139	2.50305	0.0119726	0.338743	429.301	57.6	7a-hydroxy-3-oxo-4-cholestenoic acid	C27H42O4
bDMA.wk0	hilic_neg_feature_47	-3.03429	0.00248705	0.175117	503.162	369.5	Raffinose	C18H32O16

## Sheet: sT6 Pathway_feature.bAs
sTable 6. Pathway enrichment analysis for untargeted features in association with blood arsenic species
Pathway	As_species	column_type	Pathway total	Hits.total	Hits.sig	Expected	FET	EASE	Gamma	Gamma_FDR
Amino sugar and nucleotide sugar metabolism	bAsIII	c18	42	16	6	1.6245	0.21616	0.48919	0.010579	0.0304307
Ascorbate and aldarate metabolism	bAsIII	c18	9	6	3	2.3352	0.19802	0.4116	0.0099695	0.0304307
Biotin metabolism	bAsIII	c18	10	2	1	0.40611	0.05342	0.34565	0.0062678	0.0304307
Butanoate metabolism	bAsIII	c18	15	10	6	2.5382	0.033534	0.096536	0.0058867	0.0304307
Citrate cycle (TCA cycle)	bAsIII	c18	20	9	2	1.929	0.30228	0.58475	0.014078	0.0304307
Cysteine and methionine metabolism	bAsIII	c18	33	17	5	3.1474	0.19867	0.3794	0.0099907	0.0304307
Fatty acid biosynthesis	bAsIII	c18	47	6	3	1.8275	0.27315	0.55439	0.012771	0.0304307
Fructose and mannose metabolism	bAsIII	c18	20	15	8	2.3352	0.19802	0.4116	0.0099695	0.0304307
Galactose metabolism	bAsIII	c18	27	19	14	0.91376	0.054148	0.22629	0.0062822	0.0304307
Glutathione metabolism	bAsIII	c18	28	6	2	1.1168	0.30919	0.68996	0.01441	0.0304307
Glycerolipid metabolism	bAsIII	c18	16	5	2	0.91376	0.23007	0.61597	0.011074	0.0304307
Glycerophospholipid metabolism	bAsIII	c18	36	4	2	1.1168	0.30919	0.68996	0.01441	0.0304307
Glycolysis / Gluconeogenesis	bAsIII	c18	26	12	6	1.2183	0.11354	0.34327	0.0075883	0.0304307
Inositol phosphate metabolism	bAsIII	c18	30	12	5	1.4214	0.16232	0.41848	0.0088777	0.0304307
Lipoic acid metabolism	bAsIII	c18	28	5	3	1.3199	0.13718	0.38134	0.008186	0.0304307
Lysine degradation	bAsIII	c18	30	11	4	3.7566	0.31944	0.51991	0.014917	0.0304307
Pentose phosphate pathway	bAsIII	c18	23	13	6	3.5535	0.055402	0.12954	0.0063072	0.0304307
Phenylalanine metabolism	bAsIII	c18	8	8	5	2.6397	0.26655	0.49446	0.012494	0.0304307
Phenylalanine, tyrosine and tryptophan biosynthesis	bAsIII	c18	4	4	2	0.91376	0.23007	0.61597	0.011074	0.0304307
Primary bile acid biosynthesis	bAsIII	c18	46	37	12	6.0917	0.1439	0.24686	0.0083652	0.0304307
Propanoate metabolism	bAsIII	c18	22	7	3	1.8275	0.27315	0.55439	0.012771	0.0304307
Starch and sucrose metabolism	bAsIII	c18	18	10	7	0.50764	0.08322	0.41166	0.0068887	0.0304307
Steroid hormone biosynthesis	bAsIII	c18	87	80	23	7.31	0.18368	0.29067	0.0095145	0.0304307
Sulfur metabolism	bAsIII	c18	8	2	1	0.40611	0.05342	0.34565	0.0062678	0.0304307
Taurine and hypotaurine metabolism	bAsIII	c18	8	6	2	1.1168	0.09167	0.30451	0.0070765	0.0304307
Steroid biosynthesis	bAsIII	c18	41	20	4	2.0306	0.33156	0.61359	0.015542	0.0304862
Nitrogen metabolism	bAsIII	c18	6	2	1	0.40611	0.34883	1	0.016482	0.0311327
Pentose and glucuronate interconversions	bAsIII	c18	19	13	6	2.2336	0.38994	0.66667	0.018984	0.0322728
Tyrosine metabolism	bAsIII	c18	42	36	10	8.7314	0.37251	0.50413	0.017875	0.0322728
Vitamin B6 metabolism	bAsIII	c18	9	6	2	1.3199	0.38671	0.74983	0.018773	0.0322728
Alanine, aspartate and glutamate metabolism	bAsIII	c18	28	21	5	5.1779	0.41715	0.5962	0.020871	0.0343362
Alanine, aspartate and glutamate metabolism	bMMA	c18	28	21	5	5.3889	0.15992	0.27835	0.0091218	0.0355342
alpha-Linolenic acid metabolism	bMMA	c18	13	2	2	0.52832	0.0097766	0.087753	0.0056783	0.0355342
Biotin metabolism	bMMA	c18	10	2	1	0.42266	0.0042354	0.056448	0.0055813	0.0355342
Butanoate metabolism	bMMA	c18	15	10	6	2.6416	0.0027571	0.010873	0.0055558	0.0355342
Cysteine and methionine metabolism	bMMA	c18	33	17	5	3.2756	0.098881	0.21614	0.0075095	0.0355342
Fatty acid biosynthesis	bMMA	c18	47	6	2	1.902	0.11269	0.28879	0.0078454	0.0355342
Lysine degradation	bMMA	c18	30	11	3	3.8039	0.1708	0.32108	0.0094462	0.0355342
Phenylalanine, tyrosine and tryptophan biosynthesis	bMMA	c18	4	4	3	0.95098	0.059932	0.24068	0.0066418	0.0355342
Primary bile acid biosynthesis	bMMA	c18	46	37	14	6.3399	0.089996	0.16423	0.0073015	0.0355342
Propanoate metabolism	bMMA	c18	22	7	3	1.902	0.033309	0.10941	0.0061105	0.0355342
Steroid biosynthesis	bMMA	c18	41	20	7	2.1133	0.15187	0.34916	0.0088895	0.0355342
Sulfur metabolism	bMMA	c18	8	2	2	0.42266	0.0042354	0.056448	0.0055813	0.0355342
Tyrosine metabolism	bMMA	c18	42	36	12	9.0871	0.18444	0.27936	0.0098706	0.0355342
Valine, leucine and isoleucine degradation	bMMA	c18	40	14	6	3.5926	0.13976	0.27797	0.0085518	0.0355342
Vitamin B6 metabolism	bMMA	c18	9	6	3	1.4793	0.17695	0.4397	0.0096351	0.0355342
Pantothenate and CoA biosynthesis	bAsIII	c18	20	10	4	3.452	0.45969	0.68245	0.024256	0.0374865
Valine, leucine and isoleucine degradation	bAsIII	c18	40	14	5	3.452	0.45969	0.68245	0.024256	0.0374865
Galactose metabolism	bMMA	c18	27	19	7	0.95098	0.24448	0.63165	0.011999	0.0404966
Caffeine metabolism	bMMA	c18	10	4	2	1.0566	0.2858	0.67055	0.013751	0.0405643
Citrate cycle (TCA cycle)	bMMA	c18	20	9	1	2.0076	0.32492	0.60795	0.01567	0.0405643
Phenylalanine metabolism	bMMA	c18	8	8	5	2.6416	0.26683	0.49553	0.012915	0.0405643
Taurine and hypotaurine metabolism	bMMA	c18	8	6	2	1.1623	0.3269	0.70538	0.015775	0.0405643
Ubiquinone and other terpenoid-quinone biosynthesis	bMMA	c18	18	5	2	1.1623	0.3269	0.70538	0.015775	0.0405643
Linoleic acid metabolism	bMMA	c18	5	4	2	1.268	0.36738	0.73657	0.018091	0.0407047
Nitrogen metabolism	bMMA	c18	6	2	1	0.42266	0.36076	1	0.017688	0.0407047
Tryptophan metabolism	bMMA	c18	41	27	7	5.8115	0.35995	0.52412	0.017639	0.0407047
Tryptophan metabolism	bAsIII	c18	41	27	7	5.5841	0.49342	0.66591	0.027382	0.041073
Lipoic acid metabolism	bMMA	c18	28	5	2	1.3736	0.4069	0.76448	0.020722	0.0447595
Phosphonate and phosphinate metabolism	bAsIII	c18	6	2	1	0.7107	0.52859	1	0.031143	0.0453798
Starch and sucrose metabolism	bMMA	c18	18	10	5	0.52832	0.4286	1	0.022345	0.0464088
Fructose and mannose metabolism	bMMA	c18	20	15	2	2.4303	0.4455	0.71316	0.023708	0.047416
Alanine, aspartate and glutamate metabolism	bDMA	c18	28	21	8	6.8333	0.066477	0.12596	0.0070298	0.0501303
Arginine biosynthesis	bDMA	c18	14	10	5	3.0817	0.18415	0.36578	0.010196	0.0501303
Biotin metabolism	bDMA	c18	10	2	1	0.53595	0.0084925	0.087735	0.0058724	0.0501303
Butanoate metabolism	bDMA	c18	15	10	6	3.3497	0.012282	0.037681	0.0059415	0.0501303
Citrate cycle (TCA cycle)	bDMA	c18	20	9	4	2.5458	0.031584	0.09524	0.006307	0.0501303
Fructose and mannose metabolism	bDMA	c18	20	15	5	3.0817	0.18415	0.36578	0.010196	0.0501303
Histidine metabolism	bDMA	c18	16	16	7	6.0294	0.13505	0.23854	0.0087201	0.0501303
Nitrogen metabolism	bDMA	c18	6	2	2	0.53595	0.089044	0.43526	0.0075438	0.0501303
Primary bile acid biosynthesis	bDMA	c18	46	37	26	8.0392	0.021212	0.043527	0.0061077	0.0501303
Propanoate metabolism	bDMA	c18	22	7	3	2.4118	0.080476	0.20824	0.0073441	0.0501303
Steroid biosynthesis	bDMA	c18	41	20	8	2.6797	0.11715	0.26946	0.0082408	0.0501303
Valine, leucine and isoleucine degradation	bDMA	c18	40	14	7	4.5556	0.15802	0.29169	0.0093797	0.0501303
Purine metabolism	bAsIII	c18	70	30	4	4.9749	0.56883	0.74593	0.036195	0.0512763
Lipoic acid metabolism	bDMA	c18	28	5	3	1.7418	0.24741	0.53266	0.012507	0.0527081
Steroid hormone biosynthesis	bDMA	c18	87	80	24	9.6471	0.24563	0.35582	0.012434	0.0527081
Fatty acid biosynthesis	bDMA	c18	47	6	2	2.4118	0.44174	0.71426	0.024036	0.0552762
Galactose metabolism	bDMA	c18	27	19	7	1.2059	0.34465	0.72457	0.017247	0.0552762
Glutathione metabolism	bDMA	c18	28	6	2	1.4739	0.44557	0.79358	0.024359	0.0552762
Glycerophospholipid metabolism	bDMA	c18	36	4	2	1.4739	0.44557	0.79358	0.024359	0.0552762
Lysine degradation	bDMA	c18	30	11	4	4.9575	0.37501	0.5597	0.019108	0.0552762
Phenylalanine metabolism	bDMA	c18	8	8	4	3.3497	0.43669	0.66733	0.023617	0.0552762
Phenylalanine, tyrosine and tryptophan biosynthesis	bDMA	c18	4	4	2	1.0719	0.29194	0.68193	0.014472	0.0552762
Porphyrin metabolism	bDMA	c18	31	7	3	2.2778	0.40354	0.68336	0.021061	0.0552762
Sphingolipid metabolism	bDMA	c18	32	7	2	2.2778	0.40354	0.68336	0.021061	0.0552762
Sulfur metabolism	bDMA	c18	8	2	1	0.53595	0.4381	1	0.023733	0.0552762
Taurine and hypotaurine metabolism	bDMA	c18	8	6	2	1.4739	0.44557	0.79358	0.024359	0.0552762
Valine, leucine and isoleucine biosynthesis	bDMA	c18	8	8	4	3.3497	0.43669	0.66733	0.023617	0.0552762
Tyrosine metabolism	bDMA	c18	42	36	13	11.389	0.47184	0.5929	0.026714	0.058375
Arginine and proline metabolism	bAsV	c18	36	23	10	5.6871	0.33797	0.5038	0.017582	0.0584272
Butanoate metabolism	bAsV	c18	15	10	5	3.0908	0.37405	0.60922	0.019842	0.0584272
D-Amino acid metabolism	bAsV	c18	15	14	5	3.3381	0.2335	0.42651	0.012487	0.0584272
Drug metabolism - cytochrome P450	bAsV	c18	55	21	6	4.5744	0.30245	0.4826	0.015632	0.0584272
Ether lipid metabolism	bAsV	c18	20	2	1	0.49453	0.41069	1	0.022472	0.0584272
Histidine metabolism	bAsV	c18	16	16	6	5.5635	0.31659	0.48103	0.016378	0.0584272
Lysine degradation	bAsV	c18	30	11	6	4.5744	0.30245	0.4826	0.015632	0.0584272
Nitrogen metabolism	bAsV	c18	6	2	1	0.49453	0.41069	1	0.022472	0.0584272
Phenylalanine metabolism	bAsV	c18	8	8	5	3.0908	0.18667	0.36742	0.010747	0.0584272
Phenylalanine, tyrosine and tryptophan biosynthesis	bAsV	c18	4	4	2	0.98906	0.25917	0.65009	0.013569	0.0584272
Porphyrin metabolism	bAsV	c18	31	7	4	2.1018	0.002484	0.011767	0.006047	0.0584272
Primary bile acid biosynthesis	bAsV	c18	46	37	13	7.4179	0.19526	0.30786	0.011045	0.0584272
Purine metabolism	bAsV	c18	70	31	8	6.3053	0.28834	0.43677	0.014924	0.0584272
Retinol metabolism	bAsV	c18	17	14	6	1.2363	0.35605	0.7313	0.018677	0.0584272
Riboflavin metabolism	bAsV	c18	4	1	1	0.3709	0.32724	1	0.016967	0.0584272
Sphingolipid metabolism	bAsV	c18	32	7	4	2.1018	0.35228	0.63687	0.018442	0.0584272
Tryptophan metabolism	bAsV	c18	41	27	10	6.9234	0.1409	0.23775	0.0092954	0.0584272
Tyrosine metabolism	bAsV	c18	42	36	11	10.385	0.33806	0.45693	0.017587	0.0584272
Valine, leucine and isoleucine degradation	bAsV	c18	40	14	8	4.0799	0.38736	0.59179	0.020755	0.0584272
Vitamin B6 metabolism	bAsV	c18	9	6	3	1.4836	0.049837	0.17332	0.0069958	0.0584272
Amino sugar and nucleotide sugar metabolism	bMMA	c18	42	16	1	1.6906	0.51758	0.83183	0.030684	0.0590146
Histidine metabolism	bMMA	c18	16	16	5	4.7549	0.52643	0.71262	0.031693	0.0590146
Biosynthesis of unsaturated fatty acids	bMMA	c18	36	11	3	2.8529	0.55706	0.79393	0.03549	0.0598894
Phosphonate and phosphinate metabolism	bMMA	c18	6	2	1	0.73965	0.54362	1	0.033763	0.0598894
Porphyrin metabolism	bMMA	c18	31	7	2	1.7963	0.55137	0.84973	0.034747	0.0598894
alpha-Linolenic acid metabolism	bDMA	c18	13	2	1	0.66993	0.51372	1	0.031024	0.0631178
Starch and sucrose metabolism	bDMA	c18	18	10	5	0.66993	0.51372	1	0.031024	0.0631178
Drug metabolism - cytochrome P450	bMMA	c18	55	21	2	4.0153	0.58456	0.78008	0.039356	0.0643553
Terpenoid backbone biosynthesis	bMMA	c18	18	5	1	0.84532	0.59222	1	0.04052	0.0643553
Vitamin B6 metabolism	bDMA	c18	9	6	2	1.7418	0.53737	0.8454	0.033809	0.066491
Caffeine metabolism	bAsIII	c18	10	4	1	1.0153	0.65911	1	0.051504	0.070992
Glyoxylate and dicarboxylate metabolism	bDMA	c18	32	12	3	2.9477	0.58302	0.81372	0.040047	0.0715992
Inositol phosphate metabolism	bDMA	c18	30	12	4	1.8758	0.57924	0.86624	0.039482	0.0715992
Pyruvate metabolism	bDMA	c18	23	6	2	1.8758	0.57924	0.86624	0.039482	0.0715992
Glyoxylate and dicarboxylate metabolism	bAsIII	c18	32	12	2	2.2336	0.67275	0.90532	0.054447	0.0730736
Arginine biosynthesis	bAsIII	c18	14	10	2	2.3352	0.69695	0.91506	0.060194	0.0748755
Drug metabolism - other enzymes	bAsIII	c18	39	11	2	2.3352	0.69695	0.91506	0.060194	0.0748755
Glycine, serine and threonine metabolism	bAsIII	c18	33	19	5	4.5688	0.6894	0.84993	0.058325	0.0748755
Amino sugar and nucleotide sugar metabolism	bDMA	hilic	42	24	14	4.5865	0.077707	0.16114	0.015976	0.0770407
Arachidonic acid metabolism	bDMA	hilic	44	41	28	2.1169	0.050662	0.14953	0.014896	0.0770407
Butanoate metabolism	bDMA	hilic	15	9	5	3.9985	0.202	0.36491	0.022167	0.0770407
Citrate cycle (TCA cycle)	bDMA	hilic	20	9	4	3.8809	0.34552	0.55074	0.032837	0.0770407
Cysteine and methionine metabolism	bDMA	hilic	33	20	6	6.7034	0.21862	0.34586	0.023179	0.0770407
Fructose and mannose metabolism	bDMA	hilic	20	15	12	4.4689	0.28399	0.46267	0.027684	0.0770407
Galactose metabolism	bDMA	hilic	27	23	23	2.5873	7.0696e-05	0.00042044	0.013082	0.0770407
Glycerolipid metabolism	bDMA	hilic	16	5	3	1.764	0.25475	0.53837	0.025558	0.0770407
Glycerophospholipid metabolism	bDMA	hilic	36	10	4	2.8225	0.30956	0.54514	0.029706	0.0770407
Glycine, serine and threonine metabolism	bDMA	hilic	33	17	7	7.7618	0.24022	0.36307	0.02457	0.0770407
Glycolysis / Gluconeogenesis	bDMA	hilic	26	13	9	2.7049	0.12344	0.27759	0.018001	0.0770407
Glyoxylate and dicarboxylate metabolism	bDMA	hilic	32	13	6	4.9393	0.2161	0.36597	0.023022	0.0770407
Inositol phosphate metabolism	bDMA	hilic	30	12	8	3.2929	0.22587	0.41743	0.023636	0.0770407
Lysine degradation	bDMA	hilic	30	10	7	6.4682	0.10171	0.18371	0.017006	0.0770407
Phenylalanine, tyrosine and tryptophan biosynthesis	bDMA	hilic	4	3	2	1.0584	0.28658	0.67436	0.027881	0.0770407
Phosphonate and phosphinate metabolism	bDMA	hilic	6	3	1	1.176	0.33249	0.71267	0.031661	0.0770407
Propanoate metabolism	bDMA	hilic	22	7	4	2.7049	0.12344	0.27759	0.018001	0.0770407
Sphingolipid metabolism	bDMA	hilic	32	10	4	2.4697	0.22721	0.45228	0.023722	0.0770407
Starch and sucrose metabolism	bDMA	hilic	18	11	11	1.6464	0.0032301	0.017	0.013188	0.0770407
Steroid biosynthesis	bDMA	hilic	41	17	4	1.4112	0.04276	0.15657	0.014596	0.0770407
Sulfur metabolism	bDMA	hilic	8	2	1	0.70562	0.15015	0.52625	0.019312	0.0770407
Tryptophan metabolism	bDMA	hilic	41	30	15	9.173	0.19607	0.29683	0.021819	0.0770407
Tyrosine metabolism	bDMA	hilic	42	36	14	12.701	0.27991	0.37994	0.027376	0.0770407
Valine, leucine and isoleucine biosynthesis	bDMA	hilic	8	8	5	2.7049	0.044154	0.12091	0.014648	0.0770407
Valine, leucine and isoleucine degradation	bDMA	hilic	40	15	7	3.8809	0.34552	0.55074	0.032837	0.0770407
Vitamin B6 metabolism	bDMA	hilic	9	6	4	2.7049	0.12344	0.27759	0.018001	0.0770407
Cysteine and methionine metabolism	bDMA	c18	33	17	3	4.1536	0.61514	0.80427	0.045255	0.0785307
Linoleic acid metabolism	bDMA	hilic	5	4	2	0.47041	0.39411	1	0.03768	0.0792579
N-Glycan biosynthesis	bDMA	hilic	41	2	1	0.47041	0.39411	1	0.03768	0.0792579
Pentose and glucuronate interconversions	bDMA	hilic	19	14	9	4.9393	0.37193	0.55574	0.035375	0.0792579
Steroid hormone biosynthesis	bMMA	c18	87	80	12	7.6078	0.65718	0.7878	0.052235	0.0805911
Phosphonate and phosphinate metabolism	bDMA	c18	6	2	1	0.93791	0.63598	1	0.049069	0.0827163
Tryptophan metabolism	bDMA	c18	41	27	8	7.5033	0.64353	0.7799	0.050544	0.082836
Arachidonic acid metabolism	bAsIII	c18	44	41	9	3.655	0.7277	0.89367	0.068643	0.0833522
Pyruvate metabolism	bDMA	hilic	23	7	2	2.3521	0.42389	0.69844	0.041052	0.0834724
Amino sugar and nucleotide sugar metabolism	bDMA	c18	42	16	1	2.1438	0.65452	0.89993	0.052792	0.0841818
Arachidonic acid metabolism	bMMA	hilic	44	41	34	2.1912	0.0034492	0.015288	0.013105	0.0842127
Ascorbate and aldarate metabolism	bMMA	hilic	9	6	4	4.6258	0.31278	0.49488	0.029974	0.0842127
Butanoate metabolism	bMMA	hilic	15	9	5	4.0172	0.20475	0.36899	0.022279	0.0842127
Caffeine metabolism	bMMA	hilic	10	10	3	2.6781	0.27513	0.50869	0.026999	0.0842127
Cysteine and methionine metabolism	bMMA	hilic	33	20	8	6.817	0.1328	0.22791	0.018376	0.0842127
Fructose and mannose metabolism	bMMA	hilic	20	15	10	4.7476	0.09135	0.18317	0.016472	0.0842127
Galactose metabolism	bMMA	hilic	27	23	13	2.6781	0.012091	0.040759	0.0134	0.0842127
Glycerolipid metabolism	bMMA	hilic	16	5	2	1.826	0.27232	0.55834	0.02679	0.0842127
Glycolysis / Gluconeogenesis	bMMA	hilic	26	13	5	2.7999	0.30404	0.54	0.029252	0.0842127
Glyoxylate and dicarboxylate metabolism	bMMA	hilic	32	13	7	5.1128	0.1282	0.23793	0.018154	0.0842127
Inositol phosphate metabolism	bMMA	hilic	30	12	5	3.4085	0.24824	0.44496	0.025076	0.0842127
Lipoic acid metabolism	bMMA	hilic	28	4	2	2.0695	0.14245	0.33922	0.018853	0.0842127
Lysine degradation	bMMA	hilic	30	10	9	6.9388	0.076007	0.14066	0.015823	0.0842127
Phenylalanine, tyrosine and tryptophan biosynthesis	bMMA	hilic	4	3	3	1.0956	0.085544	0.29855	0.016223	0.0842127
Phosphonate and phosphinate metabolism	bMMA	hilic	6	3	1	1.2173	0.11165	0.34568	0.017376	0.0842127
Propanoate metabolism	bMMA	hilic	22	7	4	2.7999	0.30404	0.54	0.029252	0.0842127
Sphingolipid metabolism	bMMA	hilic	32	10	4	2.5564	0.10145	0.24318	0.016915	0.0842127
Starch and sucrose metabolism	bMMA	hilic	18	11	3	1.7043	0.079694	0.2347	0.015976	0.0842127
Sulfur metabolism	bMMA	hilic	8	2	1	0.7304	0.026813	0.15744	0.01392	0.0842127
Tryptophan metabolism	bMMA	hilic	41	30	11	9.3734	0.2175	0.32317	0.023061	0.0842127
Tyrosine metabolism	bMMA	hilic	42	36	13	13.269	0.16113	0.23425	0.019815	0.0842127
Nitrogen metabolism	bMMA	hilic	6	3	2	1.2173	0.34859	0.72588	0.033149	0.0850344
Phenylalanine metabolism	bMMA	hilic	8	8	6	3.8954	0.34852	0.55437	0.033142	0.0850344
Valine, leucine and isoleucine biosynthesis	bAsIII	c18	8	8	2	2.5382	0.74095	0.93167	0.072745	0.086279
Biotin metabolism	bMMA	hilic	10	2	2	1.3391	0.39486	0.75929	0.037833	0.0885
Histidine metabolism	bMMA	hilic	16	16	8	9.8603	0.39701	0.52629	0.038067	0.0885
Linoleic acid metabolism	bMMA	hilic	5	4	2	0.48693	0.40538	1	0.039	0.0885
Cysteine and methionine metabolism	bAsV	c18	33	17	4	3.8326	0.54704	0.7546	0.036364	0.0889295
Fructose and mannose metabolism	bAsV	c18	20	15	2	2.8435	0.55632	0.79541	0.037624	0.0889295
beta-Alanine metabolism	bMMA	hilic	21	11	6	6.2084	0.42942	0.59651	0.041826	0.0896617
Pyruvate metabolism	bMMA	hilic	23	7	2	2.4347	0.44721	0.71758	0.044071	0.0896617
Steroid biosynthesis	bMMA	hilic	41	17	3	1.4608	0.43959	0.78866	0.043093	0.0896617
Purine metabolism	bDMA	c18	70	31	5	6.6993	0.68276	0.8193	0.059151	0.0903547
Terpenoid backbone biosynthesis	bDMA	c18	18	5	1	1.0719	0.68513	1	0.059726	0.0903547
Arginine biosynthesis	bMMA	c18	14	10	2	2.4303	0.7188	0.92371	0.067392	0.0909792
Ascorbate and aldarate metabolism	bMMA	c18	9	6	2	2.4303	0.7188	0.92371	0.067392	0.0909792
Glutathione metabolism	bMMA	c18	28	6	1	1.1623	0.70933	1	0.064734	0.0909792
Glycerophospholipid metabolism	bMMA	c18	36	4	1	1.1623	0.70933	1	0.064734	0.0909792
Metabolism of xenobiotics by cytochrome P450	bMMA	c18	68	28	5	3.5926	0.71688	0.88835	0.066842	0.0909792
Drug metabolism - other enzymes	bAsV	c18	39	13	2	2.9672	0.58665	0.81497	0.042108	0.091234
Valine, leucine and isoleucine biosynthesis	bAsV	c18	8	8	3	2.9672	0.58665	0.81497	0.042108	0.091234
Ether lipid metabolism	bDMA	hilic	20	2	1	0.58801	0.46558	1	0.046377	0.091258
Amino sugar and nucleotide sugar metabolism	bAsV	c18	42	16	2	1.9781	0.60791	0.87878	0.045631	0.091262
Phosphonate and phosphinate metabolism	bAsV	c18	6	2	1	0.86543	0.60428	1	0.045006	0.091262
D-Amino acid metabolism	bAsIII	c18	15	14	3	2.6397	0.76085	0.93873	0.07953	0.0921825
Ether lipid metabolism	bMMA	hilic	20	2	1	0.60866	0.47798	1	0.048292	0.0949743
Ascorbate and aldarate metabolism	bDMA	hilic	9	6	4	4.5865	0.4925	0.68704	0.050245	0.0957795
Glycine, serine and threonine metabolism	bMMA	c18	33	19	3	4.8606	0.73715	0.87912	0.072952	0.0960831
Biosynthesis of unsaturated fatty acids	bDMA	c18	36	11	4	3.6176	0.72481	0.89423	0.070498	0.0979277
D-Amino acid metabolism	bDMA	c18	15	14	4	3.6176	0.72481	0.89423	0.070498	0.0979277
Glycerolipid metabolism	bDMA	c18	16	5	1	1.2059	0.72769	1	0.071371	0.0979277
Pentose phosphate pathway	bDMA	c18	23	13	4	4.6895	0.71291	0.86671	0.067026	0.0979277
Arachidonic acid metabolism	bDMA	c18	44	41	16	4.8235	0.73433	0.87931	0.073442	0.098479
Fatty acid biosynthesis	bAsV	c18	47	6	2	2.1018	0.64199	0.89389	0.052043	0.100231
Terpenoid backbone biosynthesis	bAsV	c18	18	5	2	0.98906	0.65358	1	0.054467	0.101153
Purine metabolism	bDMA	hilic	70	44	9	9.761	0.52077	0.6514	0.054724	0.101156
Primary bile acid biosynthesis	bDMA	hilic	46	29	7	3.7633	0.53058	0.74242	0.056387	0.101165
alpha-Linolenic acid metabolism	bDMA	hilic	13	8	2	1.764	0.54203	0.84656	0.058407	0.101795
Arginine and proline metabolism	bDMA	hilic	36	26	14	11.055	0.55889	0.67918	0.061543	0.104281
Valine, leucine and isoleucine biosynthesis	bMMA	c18	8	8	1	2.6416	0.76172	0.93921	0.08136	0.104606
Caffeine metabolism	bDMA	c18	10	4	2	1.3399	0.76454	1	0.083909	0.105333
Glycine, serine and threonine metabolism	bDMA	c18	33	19	4	6.1634	0.76272	0.88305	0.083225	0.105333
Ubiquinone and other terpenoid-quinone biosynthesis	bDMA	c18	18	5	1	1.3399	0.76454	1	0.083909	0.105333
Propanoate metabolism	bAsV	c18	22	7	3	2.2254	0.67373	0.90714	0.05902	0.105829
Amino sugar and nucleotide sugar metabolism	bMMA	hilic	42	24	10	4.7476	0.52491	0.7144	0.055681	0.105974
alpha-Linolenic acid metabolism	bMMA	hilic	13	8	1	1.826	0.56189	0.85704	0.062465	0.106096
Arginine and proline metabolism	bMMA	hilic	36	26	12	11.321	0.59321	0.70966	0.069007	0.106096
Citrate cycle (TCA cycle)	bMMA	hilic	20	9	4	4.0172	0.58512	0.78302	0.06724	0.106096
Glycerophospholipid metabolism	bMMA	hilic	36	10	3	2.9216	0.57459	0.80777	0.065023	0.106096
Pentose and glucuronate interconversions	bMMA	hilic	19	14	5	4.991	0.57186	0.75156	0.064462	0.106096
Purine metabolism	bMMA	hilic	70	44	8	10.104	0.56812	0.69394	0.063704	0.106096
Taurine and hypotaurine metabolism	bMMA	hilic	8	6	1	1.9477	0.59823	0.87453	0.070131	0.106096
Vitamin B6 metabolism	bMMA	hilic	9	6	3	2.9216	0.57459	0.80777	0.065023	0.106096
Amino sugar and nucleotide sugar metabolism	bAsIII	hilic	42	24	16	4.7582	0.33759	0.52122	0.033928	0.107186
Biosynthesis of unsaturated fatty acids	bAsIII	hilic	36	15	8	3.1722	0.0093167	0.030018	0.014366	0.107186
Butanoate metabolism	bAsIII	hilic	15	9	5	3.9042	0.35035	0.55626	0.035143	0.107186
Fructose and mannose metabolism	bAsIII	hilic	20	15	12	4.6362	0.012374	0.032686	0.014477	0.107186
Galactose metabolism	bAsIII	hilic	27	23	22	2.6841	0.00058585	0.0028185	0.014054	0.107186
Glycerophospholipid metabolism	bAsIII	hilic	36	10	4	2.9281	0.33484	0.57177	0.033673	0.107186
Glycine, serine and threonine metabolism	bAsIII	hilic	33	17	9	7.9304	0.044281	0.084336	0.01569	0.107186
Glycolysis / Gluconeogenesis	bAsIII	hilic	26	13	7	2.8061	0.30553	0.54162	0.031082	0.107186
Histidine metabolism	bAsIII	hilic	16	16	10	10.004	0.29163	0.40839	0.029932	0.107186
Inositol phosphate metabolism	bAsIII	hilic	30	12	7	3.4162	0.24974	0.44676	0.026746	0.107186
Linoleic acid metabolism	bAsIII	hilic	5	4	3	0.48802	0.07518	0.4041	0.016972	0.107186
Nitrogen metabolism	bAsIII	hilic	6	3	3	1.2201	0.11224	0.34674	0.018661	0.107186
Phosphonate and phosphinate metabolism	bAsIII	hilic	6	3	1	1.2201	0.024818	0.11063	0.014938	0.107186
Propanoate metabolism	bAsIII	hilic	22	7	4	2.8061	0.13881	0.30144	0.019984	0.107186
Starch and sucrose metabolism	bAsIII	hilic	18	11	11	1.7081	0.020286	0.07876	0.014768	0.107186
Steroid hormone biosynthesis	bAsIII	hilic	87	74	25	7.3204	0.18622	0.29793	0.022611	0.107186
Taurine and hypotaurine metabolism	bAsIII	hilic	8	6	3	1.9521	0.036151	0.11842	0.015371	0.107186
Tryptophan metabolism	bAsIII	hilic	41	30	9	9.6385	0.24762	0.35859	0.026595	0.107186
Tyrosine metabolism	bAsIII	hilic	42	36	16	13.299	0.24514	0.33728	0.026419	0.107186
Valine, leucine and isoleucine biosynthesis	bAsIII	hilic	8	8	4	2.8061	0.13881	0.30144	0.019984	0.107186
Drug metabolism - cytochrome P450	bDMA	c18	55	21	3	5.0915	0.77358	0.90142	0.087423	0.107457
Taurine and hypotaurine metabolism	bDMA	hilic	8	6	1	1.8816	0.57825	0.8647	0.065399	0.10782
Pyrimidine metabolism	bDMA	c18	39	21	5	6.2974	0.77969	0.89327	0.089909	0.108258
Cysteine and methionine metabolism	bAsIII	hilic	33	20	5	6.8323	0.37342	0.52882	0.037466	0.10883
Glyoxylate and dicarboxylate metabolism	bAsIII	hilic	32	13	6	5.1243	0.40705	0.59074	0.041176	0.109206
N-Glycan biosynthesis	bAsIII	hilic	41	2	1	0.48802	0.40613	1	0.041068	0.109206
Arachidonic acid metabolism	bAsV	hilic	44	41	10	1.8905	0.29131	0.57515	0.029616	0.110172
Ascorbate and aldarate metabolism	bAsV	hilic	9	6	3	3.991	0.36875	0.57226	0.036724	0.110172
Butanoate metabolism	bAsV	hilic	15	9	6	3.3608	0.23988	0.43243	0.025752	0.110172
Caffeine metabolism	bAsV	hilic	10	10	4	2.1005	0.35178	0.63414	0.035015	0.110172
Fatty acid degradation	bAsV	hilic	39	11	3	1.5754	0.20295	0.47447	0.023324	0.110172
Fatty acid elongation	bAsV	hilic	39	10	3	1.4704	0.17505	0.43787	0.021658	0.110172
Fructose and mannose metabolism	bAsV	hilic	20	15	7	4.096	0.044393	0.10289	0.015408	0.110172
Histidine metabolism	bAsV	hilic	16	16	9	8.7172	0.021536	0.042397	0.014532	0.110172
Linoleic acid metabolism	bAsV	hilic	5	4	3	0.42011	0.05702	0.35662	0.015916	0.110172
Pentose phosphate pathway	bAsV	hilic	23	20	8	6.1965	0.038049	0.078465	0.015159	0.110172
Phosphonate and phosphinate metabolism	bAsV	hilic	6	3	1	1.0503	0.28334	0.66885	0.028977	0.110172
Porphyrin metabolism	bAsV	hilic	31	11	5	3.7809	0.0094751	0.02752	0.014091	0.110172
Primary bile acid biosynthesis	bAsV	hilic	46	29	10	3.3608	0.043009	0.10752	0.015353	0.110172
Propanoate metabolism	bAsV	hilic	22	7	5	2.4156	0.21598	0.43622	0.024151	0.110172
Steroid biosynthesis	bAsV	hilic	41	17	11	1.2603	0.029496	0.12117	0.014831	0.110172
Steroid hormone biosynthesis	bAsV	hilic	87	74	13	6.3016	0.28977	0.43757	0.029492	0.110172
Terpenoid backbone biosynthesis	bAsV	hilic	18	6	2	1.2603	0.36432	0.7348	0.036269	0.110172
Tyrosine metabolism	bAsV	hilic	42	36	12	11.238	0.32823	0.44071	0.03279	0.110172
Ubiquinone and other terpenoid-quinone biosynthesis	bAsV	hilic	18	5	3	1.1553	0.021373	0.098081	0.014526	0.110172
Glycine, serine and threonine metabolism	bAsV	c18	33	19	4	5.6871	0.69368	0.83827	0.064002	0.110937
Amino sugar and nucleotide sugar metabolism	bAsV	hilic	42	24	9	4.096	0.39075	0.5937	0.039083	0.110964
Ether lipid metabolism	bAsV	hilic	20	2	1	0.52513	0.42632	1	0.043275	0.110964
Tryptophan metabolism	bAsV	hilic	41	30	10	8.087	0.42003	0.56312	0.042498	0.110964
Valine, leucine and isoleucine degradation	bAsV	hilic	40	15	7	3.3608	0.43809	0.6656	0.044775	0.110964
Citrate cycle (TCA cycle)	bAsV	c18	20	9	2	2.349	0.70317	0.91875	0.066553	0.111637
alpha-Linolenic acid metabolism	bAsIII	hilic	13	8	1	1.8301	0.56319	0.85771	0.065176	0.113592
Arginine biosynthesis	bAsIII	hilic	14	11	5	5.4903	0.47599	0.65443	0.050195	0.113592
Ether lipid metabolism	bAsIII	hilic	20	2	1	0.61003	0.4788	1	0.050609	0.113592
Fatty acid degradation	bAsIII	hilic	39	11	2	1.8301	0.56319	0.85771	0.065176	0.113592
Fatty acid elongation	bAsIII	hilic	39	10	2	1.7081	0.52456	0.83784	0.057959	0.113592
Nicotinate and nicotinamide metabolism	bAsIII	hilic	15	7	4	2.6841	0.51467	0.76756	0.056268	0.113592
Pentose and glucuronate interconversions	bAsIII	hilic	19	14	11	4.8802	0.5508	0.73516	0.062749	0.113592
Primary bile acid biosynthesis	bAsIII	hilic	46	29	8	3.9042	0.56144	0.76597	0.064827	0.113592
Sphingolipid metabolism	bAsIII	hilic	32	10	2	2.5621	0.4822	0.74417	0.051115	0.113592
Sulfur metabolism	bAsIII	hilic	8	2	1	0.73204	0.54263	1	0.061207	0.113592
Valine, leucine and isoleucine degradation	bAsIII	hilic	40	15	6	3.9042	0.56144	0.76597	0.064827	0.113592
Vitamin B6 metabolism	bAsIII	hilic	9	6	3	2.8061	0.54604	0.78908	0.061846	0.113592
Metabolism of xenobiotics by cytochrome P450	bMMA	hilic	68	27	4	4.2606	0.6336	0.81638	0.078739	0.11614
Caffeine metabolism	bAsV	c18	10	4	1	1.2363	0.73465	1	0.076005	0.116243
Steroid biosynthesis	bAsV	c18	41	20	4	2.4726	0.73038	0.92892	0.074629	0.116243
Ubiquinone and other terpenoid-quinone biosynthesis	bAsV	c18	18	5	1	1.2363	0.73465	1	0.076005	0.116243
Inositol phosphate metabolism	bMMA	c18	30	12	2	1.4793	0.79305	1	0.094055	0.117077
Purine metabolism	bMMA	c18	70	31	3	5.2832	0.79602	0.91208	0.095396	0.117077
Lipoic acid metabolism	bDMA	hilic	28	4	1	1.9993	0.61234	0.8807	0.072936	0.117081
Metabolism of xenobiotics by cytochrome P450	bAsIII	hilic	68	27	4	4.0262	0.58701	0.78438	0.070175	0.118908
Arginine and proline metabolism	bAsIII	hilic	36	26	13	11.347	0.59643	0.71246	0.072283	0.119169
beta-Alanine metabolism	bAsIII	hilic	21	11	4	6.2223	0.60523	0.76174	0.074321	0.119305
Glycerolipid metabolism	bAsV	hilic	16	5	1	1.5754	0.4784	0.81007	0.05039	0.119676
Porphyrin metabolism	bDMA	hilic	31	11	5	4.2337	0.628	0.81227	0.076757	0.120056
Porphyrin metabolism	bAsIII	c18	31	7	1	1.6245	0.82235	1	0.1067	0.120927
Alanine, aspartate and glutamate metabolism	bAsV	c18	28	21	5	6.3053	0.77969	0.8927	0.092805	0.12374
Glutathione metabolism	bAsV	c18	28	6	1	1.36	0.76782	1	0.087933	0.12374
Glycerophospholipid metabolism	bAsV	c18	36	4	1	1.36	0.76782	1	0.087933	0.12374
Glyoxylate and dicarboxylate metabolism	bAsV	c18	32	12	2	2.7199	0.77855	0.94562	0.092322	0.12374
Pentose and glucuronate interconversions	bAsV	c18	19	13	7	2.7199	0.77855	0.94562	0.092322	0.12374
Drug metabolism - cytochrome P450	bMMA	hilic	55	25	6	7.6692	0.6642	0.79575	0.087277	0.125594
Arginine biosynthesis	bAsV	hilic	14	11	4	4.7262	0.51974	0.70831	0.057029	0.125769
Biosynthesis of unsaturated fatty acids	bAsV	hilic	36	15	3	2.7307	0.52532	0.77306	0.058002	0.125769
Glycine, serine and threonine metabolism	bAsV	hilic	33	17	6	6.8267	0.5341	0.68933	0.059575	0.125769
Glycolysis / Gluconeogenesis	bDMA	c18	26	12	2	1.6078	0.82404	1	0.11124	0.126215
Linoleic acid metabolism	bDMA	c18	5	4	2	1.6078	0.82404	1	0.11124	0.126215
Pentose and glucuronate interconversions	bDMA	c18	19	13	6	2.9477	0.81754	0.95826	0.10769	0.126215
Arginine biosynthesis	bAsV	c18	14	10	2	2.8435	0.79972	0.95245	0.10189	0.129911
Steroid hormone biosynthesis	bAsV	c18	87	80	15	8.7779	0.80083	0.89081	0.10243	0.129911
Ascorbate and aldarate metabolism	bDMA	c18	9	6	2	3.0817	0.83685	0.96395	0.11873	0.132171
Arachidonic acid metabolism	bAsIII	hilic	44	41	11	2.1961	0.66531	0.90393	0.090362	0.134441
Lipoic acid metabolism	bAsIII	hilic	28	4	1	2.1961	0.66531	0.90393	0.090362	0.134441
Porphyrin metabolism	bAsIII	hilic	31	11	3	4.3922	0.65829	0.83259	0.088274	0.134441
Caffeine metabolism	bDMA	hilic	10	10	1	2.2345	0.67417	0.90728	0.089602	0.134538
Folate biosynthesis	bDMA	hilic	27	15	1	1.0584	0.67685	1	0.090427	0.134538
Alanine, aspartate and glutamate metabolism	bAsIII	hilic	28	23	7	10.004	0.68957	0.80033	0.09809	0.135314
Ascorbate and aldarate metabolism	bAsIII	hilic	9	6	3	4.6362	0.70102	0.85936	0.10204	0.135314
Lysine degradation	bAsIII	hilic	30	10	6	6.8323	0.69855	0.83047	0.10117	0.135314
Retinol metabolism	bAsIII	hilic	17	15	1	1.0981	0.69112	1	0.098611	0.135314
Selenocompound metabolism	bAsIII	hilic	20	5	2	1.0981	0.69112	1	0.098611	0.135314
Nicotinate and nicotinamide metabolism	bDMA	c18	15	7	2	1.7418	0.84793	1	0.12581	0.137459
Lipoic acid metabolism	bAsV	c18	28	5	1	1.6072	0.82232	1	0.11369	0.137486
Nicotinate and nicotinamide metabolism	bAsV	c18	15	7	1	1.6072	0.82232	1	0.11369	0.137486
Glycine, serine and threonine metabolism	bMMA	hilic	33	17	5	7.9126	0.69728	0.82025	0.097891	0.137514
Drug metabolism - other enzymes	bDMA	c18	39	13	2	3.2157	0.85432	0.96886	0.13019	0.139208
Metabolism of xenobiotics by cytochrome P450	bDMA	c18	68	28	5	4.5556	0.85704	0.95416	0.13213	0.139208
Lipoic acid metabolism	bAsV	hilic	28	4	2	1.8905	0.57927	0.86408	0.068525	0.139497
Histidine metabolism	bAsIII	c18	16	16	3	4.5688	0.85528	0.95246	0.12688	0.140671
Pyruvate metabolism	bAsIII	hilic	23	7	1	2.4401	0.72217	0.9261	0.10991	0.142649
Inositol phosphate metabolism	bAsV	c18	30	12	2	1.7309	0.8446	1	0.12734	0.147148
Pyruvate metabolism	bAsV	c18	23	6	1	1.7309	0.8446	1	0.12734	0.147148
Pentose and glucuronate interconversions	bAsV	hilic	19	14	4	4.2011	0.62044	0.80604	0.078157	0.149614
Phenylalanine, tyrosine and tryptophan biosynthesis	bAsV	hilic	4	3	1	0.94524	0.63279	1	0.081369	0.149614
Retinol metabolism	bAsV	hilic	17	15	3	0.94524	0.63279	1	0.081369	0.149614
Nitrogen metabolism	bDMA	hilic	6	3	1	1.176	0.71511	1	0.10341	0.150191
Sphingolipid metabolism	bMMA	c18	32	7	1	1.7963	0.85283	1	0.1272	0.15264
Metabolism of xenobiotics by cytochrome P450	bAsIII	c18	68	28	2	3.452	0.87768	0.9745	0.14409	0.153096
Pyrimidine metabolism	bAsIII	c18	39	21	3	4.7718	0.87538	0.96047	0.14216	0.153096
Drug metabolism - cytochrome P450	bAsV	hilic	55	25	6	6.6167	0.66588	0.80585	0.090837	0.154732
Glyoxylate and dicarboxylate metabolism	bAsV	hilic	32	13	4	4.4111	0.65994	0.8323	0.089038	0.154732
Phenylalanine metabolism	bAsV	hilic	8	8	3	3.3608	0.67059	0.86389	0.092296	0.154732
Fatty acid biosynthesis	bAsV	hilic	47	6	2	2.3106	0.69057	0.91311	0.098842	0.1565
Galactose metabolism	bAsV	hilic	27	23	9	2.3106	0.69057	0.91311	0.098842	0.1565
Biotin metabolism	bDMA	hilic	10	2	1	1.2936	0.74887	1	0.11701	0.158614
Pentose phosphate pathway	bDMA	hilic	23	20	7	7.1738	0.74351	0.86083	0.11469	0.158614
Phenylalanine metabolism	bDMA	hilic	8	8	4	3.7633	0.74654	0.9046	0.116	0.158614
Pentose phosphate pathway	bMMA	hilic	23	20	4	7.1822	0.74495	0.86205	0.1164	0.159712
Biotin metabolism	bAsIII	hilic	10	2	1	1.3421	0.76237	1	0.1273	0.160296
Fatty acid biosynthesis	bAsIII	hilic	47	6	2	2.6841	0.7707	0.94318	0.13139	0.160296
Phenylalanine metabolism	bAsIII	hilic	8	8	3	3.9042	0.7698	0.91604	0.13094	0.160296
Glycolysis / Gluconeogenesis	bAsV	hilic	26	13	3	2.4156	0.71434	0.92232	0.10744	0.16116
Valine, leucine and isoleucine biosynthesis	bAsV	hilic	8	8	3	2.4156	0.71434	0.92232	0.10744	0.16116
Arginine and proline metabolism	bDMA	c18	36	23	5	6.1634	0.8871	0.95793	0.15686	0.162364
Biosynthesis of unsaturated fatty acids	bAsV	c18	36	11	2	3.3381	0.86758	0.97224	0.14415	0.162952
Ubiquinone and other terpenoid-quinone biosynthesis	bMMA	hilic	18	5	1	1.3391	0.76154	1	0.12395	0.166206
Valine, leucine and isoleucine degradation	bMMA	hilic	40	15	6	3.8954	0.7684	0.91536	0.12727	0.166865
Citrate cycle (TCA cycle)	bAsIII	hilic	20	9	2	4.0262	0.78808	0.92453	0.14052	0.16714
Steroid biosynthesis	bAsIII	hilic	41	17	2	1.4641	0.7916	1	0.14248	0.16714
beta-Alanine metabolism	bAsIII	c18	21	13	2	3.655	0.89731	0.97954	0.16243	0.16906
Terpenoid backbone biosynthesis	bMMA	hilic	18	6	1	1.4608	0.79081	1	0.13904	0.174665
Valine, leucine and isoleucine biosynthesis	bMMA	hilic	8	8	3	2.7999	0.79099	0.94983	0.13914	0.174665
Alanine, aspartate and glutamate metabolism	bDMA	hilic	28	23	5	9.761	0.78256	0.87367	0.13318	0.176608
Alanine, aspartate and glutamate metabolism	bMMA	hilic	28	23	7	9.9821	0.80395	0.8884	0.14669	0.176627
Pyrimidine metabolism	bMMA	hilic	39	24	8	9.9821	0.80395	0.8884	0.14669	0.176627
Arginine and proline metabolism	bMMA	c18	36	23	4	4.8606	0.88365	0.96377	0.1515	0.177848
Arginine biosynthesis	bDMA	hilic	14	11	3	5.2921	0.79599	0.91318	0.14052	0.182377
Arginine biosynthesis	bMMA	hilic	14	11	4	5.478	0.81861	0.92512	0.15597	0.184045
Drug metabolism - cytochrome P450	bAsIII	c18	55	21	2	3.8581	0.91401	0.9836	0.18135	0.184977
Porphyrin metabolism	bMMA	hilic	31	11	4	4.3824	0.83466	0.94492	0.16719	0.193416
Pentose phosphate pathway	bMMA	c18	23	13	2	3.6983	0.90143	0.98062	0.16911	0.194297
Biosynthesis of unsaturated fatty acids	bMMA	hilic	36	15	2	3.165	0.84515	0.96618	0.17522	0.198807
Alanine, aspartate and glutamate metabolism	bAsV	hilic	28	23	7	8.6122	0.77889	0.87619	0.13657	0.199602
Arachidonic acid metabolism	bMMA	c18	44	41	14	3.8039	0.91013	0.98273	0.17904	0.20142
Glyoxylate and dicarboxylate metabolism	bMMA	c18	32	12	1	2.3246	0.91685	1	0.18743	0.202424
Pentose and glucuronate interconversions	bMMA	c18	19	13	1	2.3246	0.91685	1	0.18743	0.202424
Starch and sucrose metabolism	bAsV	hilic	18	11	2	1.4704	0.79018	1	0.14277	0.203447
Fatty acid elongation	bDMA	hilic	39	10	1	1.6464	0.82808	1	0.16068	0.204198
beta-Alanine metabolism	bAsV	hilic	21	11	3	5.3563	0.80252	0.91606	0.15003	0.208578
Inositol phosphate metabolism	bAsV	hilic	30	12	2	2.9407	0.81133	0.95571	0.15555	0.211104
Glycerolipid metabolism	bAsIII	hilic	16	5	1	1.8301	0.85953	1	0.19022	0.218932
Fatty acid degradation	bDMA	hilic	39	11	1	1.764	0.84851	1	0.17592	0.219002
Pentose phosphate pathway	bAsIII	hilic	23	20	7	7.1984	0.8671	0.94205	0.19709	0.222639
Taurine and hypotaurine metabolism	bAsV	hilic	8	6	1	1.6804	0.83238	1	0.17005	0.225415
beta-Alanine metabolism	bDMA	hilic	21	11	3	5.9978	0.86988	0.94996	0.19449	0.237278
Lysine degradation	bAsV	hilic	30	10	4	5.8815	0.85833	0.94414	0.19105	0.247497
Pyrimidine metabolism	bAsIII	hilic	39	24	8	10.004	0.89357	0.94787	0.22482	0.249346
Arginine and proline metabolism	bAsIII	c18	36	23	3	4.5688	0.9546	0.99246	0.2502	0.2502
Metabolism of xenobiotics by cytochrome P450	bAsV	c18	68	28	3	4.2035	0.93819	0.98925	0.22805	0.252311
Arginine and proline metabolism	bAsV	hilic	36	26	8	9.7674	0.87762	0.9382	0.20955	0.257431
Citrate cycle (TCA cycle)	bAsV	hilic	20	9	2	3.4659	0.878	0.9748	0.20994	0.257431
Drug metabolism - other enzymes	bAsV	hilic	39	13	1	4.9362	0.88806	0.96567	0.22089	0.257431
Metabolism of xenobiotics by cytochrome P450	bAsV	hilic	68	27	3	3.5709	0.88842	0.9775	0.2213	0.257431
Pyrimidine metabolism	bAsV	hilic	39	24	5	8.6122	0.88055	0.94375	0.21262	0.257431
Pyruvate metabolism	bAsV	hilic	23	7	1	2.1005	0.89313	1	0.22678	0.258529
D-Amino acid metabolism	bMMA	c18	15	14	1	2.8529	0.95317	1	0.24976	0.264452
Glutathione metabolism	bAsIII	hilic	28	8	2	3.7822	0.9086	0.98268	0.24388	0.265655
Glutathione metabolism	bDMA	hilic	28	8	2	3.6457	0.89663	0.97974	0.22293	0.266642
Glutathione metabolism	bMMA	hilic	28	8	2	3.7737	0.90789	0.98251	0.24016	0.267348
Sphingolipid metabolism	bAsV	hilic	32	10	1	2.2056	0.90452	1	0.24114	0.269509
beta-Alanine metabolism	bAsV	c18	21	13	1	4.4508	0.95064	0.99181	0.25304	0.274127
Primary bile acid biosynthesis	bMMA	hilic	46	29	7	3.8954	0.91719	0.98468	0.25353	0.277005
D-Amino acid metabolism	bAsV	hilic	15	15	4	6.6167	0.9137	0.96913	0.25399	0.278412
Nicotinate and nicotinamide metabolism	bAsV	hilic	15	7	1	2.4156	0.92382	1	0.26981	0.290173
Glycerophospholipid metabolism	bAsV	hilic	36	10	1	2.5206	0.93196	1	0.28406	0.299841
Drug metabolism - other enzymes	bDMA	hilic	39	13	2	5.4097	0.92281	0.97828	0.25907	0.303909
Pyrimidine metabolism	bMMA	c18	39	21	2	4.9662	0.9687	0.99518	0.29272	0.303978
Drug metabolism - other enzymes	bMMA	hilic	39	14	3	5.7214	0.93983	0.98391	0.29332	0.314652
Metabolism of xenobiotics by cytochrome P450	bDMA	hilic	68	27	2	4.1161	0.93151	0.98784	0.27379	0.315117
Drug metabolism - other enzymes	bAsIII	hilic	39	14	2	5.7343	0.94046	0.98411	0.29706	0.317906
Fatty acid biosynthesis	bMMA	hilic	47	6	1	2.6781	0.94386	1	0.30185	0.318021
Caffeine metabolism	bAsIII	hilic	10	10	2	2.6841	0.94425	1	0.30508	0.32086
Nicotinate and nicotinamide metabolism	bDMA	hilic	15	7	1	2.5873	0.9377	1	0.28539	0.322385
Histidine metabolism	bDMA	hilic	16	16	6	9.761	0.9412	0.97533	0.29242	0.32432
Purine metabolism	bAsV	hilic	70	44	6	8.6122	0.94609	0.97958	0.31305	0.324434
D-Amino acid metabolism	bDMA	hilic	15	15	6	7.409	0.95175	0.98448	0.31625	0.338443
Drug metabolism - cytochrome P450	bDMA	hilic	55	25	4	7.409	0.95175	0.98448	0.31625	0.338443
Purine metabolism	bAsIII	hilic	70	44	7	10.126	0.95379	0.98129	0.32774	0.33885
Pantothenate and CoA biosynthesis	bMMA	c18	20	10	1	3.5926	0.97916	1	0.33474	0.341056
D-Amino acid metabolism	bAsIII	hilic	15	15	6	7.6864	0.96099	0.98789	0.34783	0.353627
D-Amino acid metabolism	bMMA	hilic	15	15	5	7.6692	0.96046	0.9877	0.34417	0.356246
beta-Alanine metabolism	bMMA	c18	21	13	1	3.8039	0.98349	1	0.35796	0.35796
Biosynthesis of unsaturated fatty acids	bDMA	hilic	36	15	2	3.0577	0.96259	1	0.34624	0.364149
Pyrimidine metabolism	bAsV	c18	39	21	2	5.8107	0.98632	0.99819	0.38774	0.411479
Pantothenate and CoA biosynthesis	bAsV	c18	20	10	1	4.0799	0.98819	1	0.40192	0.417997
Steroid hormone biosynthesis	bDMA	hilic	87	74	7	7.0562	0.97986	0.99549	0.4154	0.429481
Pentose phosphate pathway	bAsV	c18	23	13	1	4.3271	0.99103	1	0.42773	0.436117
Arachidonic acid metabolism	bAsV	c18	44	41	1	4.4508	0.99218	1	0.44029	0.44029
Pantothenate and CoA biosynthesis	bDMA	c18	20	10	1	4.5556	0.99318	1	0.4438	0.451452
Steroid hormone biosynthesis	bMMA	hilic	87	74	11	7.304	0.98381	0.9965	0.4439	0.451553
beta-Alanine metabolism	bDMA	c18	21	13	1	4.8235	0.99495	1	0.46956	0.46956
Cysteine and methionine metabolism	bAsV	hilic	33	20	2	5.8815	0.98627	0.99817	0.46803	0.476388
Pantothenate and CoA biosynthesis	bMMA	hilic	20	11	2	6.3301	0.99132	0.99894	0.50573	0.50573
Pantothenate and CoA biosynthesis	bAsV	hilic	20	11	1	5.4614	0.99723	1	0.61007	0.61007
Drug metabolism - cytochrome P450	bAsIII	hilic	55	25	2	7.6864	0.99771	0.99976	0.6171	0.6171
Pyrimidine metabolism	bDMA	hilic	39	24	3	9.6434	0.99801	0.99966	0.62054	0.630882
Pantothenate and CoA biosynthesis	bDMA	hilic	20	11	1	6.1154	0.9987	1	0.64951	0.64951

## Sheet: sT7 MWAS.%uAs_baseline(P<0.05)
sTable 7. metabolome-wide association study of urinary arsenic species percentage in the baseline population (P<0.05)
As_species	feature_id	t	p	FDR	mz	time	Metabolite_Name	MolecularFormula
%InAs.wk0	c18_pos_feature_30	2.97576	0.00296965	0.0565014	106.05	22.6	Serine	C3H7NO3
%InAs.wk0	c18_pos_feature_17	2.28077	0.0224063	0.195777	116.071	23	Proline	C5H9NO2
%InAs.wk0	c18_pos_feature_39	2.89519	0.00387554	0.0683418	130.05	27.4	Oxoproline	C5H7NO3
%InAs.wk0	c18_pos_feature_48	2.48473	0.0126611	0.138697	130.087	24.2	Pipecolic acid	C6H11NO2
%InAs.wk0	c18_pos_feature_47	3.02914	0.00244339	0.0490714	132.066	24.2	Trans-4-Hydroxy-L-Proline	C5H9NO3
%InAs.wk0	c18_pos_feature_6	4.24464	2.17854e-05	0.00200625	133.061	23.2	Asparagine	C4H8N2O3
%InAs.wk0	c18_pos_feature_53	2.67153	0.00713299	0.0955028	146.118	24.7	Deoxycarnitine	C7H15NO2
%InAs.wk0	c18_pos_feature_33	2.86893	0.00570434	0.0830384	147.077	23.8	Glutamine	C5H10N2O3
%InAs.wk0	c18_pos_feature_68	3.13314	0.0022372	0.0471116	156.077	18.2	Histidine	C6H9N3O2
%InAs.wk0	c18_pos_feature_57	2.50767	0.0117846	0.131081	162.113	22.1	L-Carnitine	C7H15NO3
%InAs.wk0	c18_pos_feature_15	3.60606	0.000311355	0.0140694	166.087	29.4	Phenylalanine	C9H11NO2
%InAs.wk0	c18_pos_feature_31	-2.31042	0.02037	0.188011	169.036	23.6	Uric Acid	C5H4N4O3
%InAs.wk0	c18_pos_feature_92	3.19752	0.00140398	0.0351669	169.046	16.8	Monomethylglutarate	C6H10O4
%InAs.wk0	c18_pos_feature_84	-3.18741	0.00174597	0.0382525	176.071	207.9	Indole-3-Acetate	C10H9NO2
%InAs.wk0	c18_pos_feature_55	3.01747	0.00260328	0.0518028	192.062	18.5	6-Hydroxydopamine	C8H11NO3
%InAs.wk0	c18_pos_feature_10	2.0863	0.0388885	0.265249	198.076	50.2	L-Dopa	C9H11NO4
%InAs.wk0	c18_pos_feature_20	2.09678	0.0351074	0.251314	203.053	22.3	Galactose	C6H12O6
%InAs.wk0	c18_pos_feature_20	2.09678	0.0351074	0.251314	203.053	22.3	Gulose	C6H12O6
%InAs.wk0	c18_pos_feature_38	2.07077	0.0377984	0.261835	205.097	37.6	Tryptophan	C11H12N2O2
%InAs.wk0	c18_pos_feature_175	2.62878	0.00857852	0.106936	225.047	21.7	2-Aminohexafluoropropan-2-ol	C3H3F6NO
%InAs.wk0	c18_pos_feature_148	2.29302	0.0212184	0.189734	226.18	236.2	[C11.1]-Undecylenic acid	C11H20O2
%InAs.wk0	c18_pos_feature_101	2.81543	0.00514448	0.0795367	246.243	219.4	Myristate	C14H28O2
%InAs.wk0	c18_pos_feature_119	-3.37418	0.00145921	0.0351669	260.186	114.6	Hexanoylcarnitine	C13H25NO4
%InAs.wk0	c18_pos_feature_112	4.4185	9.99207e-06	0.00114067	265.253	365.1	Oleate	C18H34O2
%InAs.wk0	c18_pos_feature_102	3.24534	0.00113418	0.0313249	272.259	242.3	Palmitoleate	C16H30O2
%InAs.wk0	c18_pos_feature_103	3.07682	0.00165451	0.0370181	274.274	236.9	Palmitate	C16H32O2
%InAs.wk0	c18_pos_feature_103	3.07682	0.00165451	0.0370181	274.274	236.9	[14-Me-15.0]-Isopalmitic acid	C16H32O2
%InAs.wk0	c18_pos_feature_107	2.15985	0.0300615	0.231218	279.232	299.6	Gamma-Linolenate	C18H30O2
%InAs.wk0	c18_pos_feature_108	4.14885	3.45915e-05	0.00277885	284.295	402.6	Hexadecanol	C16H34O
%InAs.wk0	c18_pos_feature_136	-3.08584	0.00186424	0.0404353	288.217	213	Octanoyl-L-carnitine	C15H29NO4
%InAs.wk0	c18_pos_feature_163	-2.75449	0.00966662	0.116483	289.218	261.4	Testosterone	C19H28O2
%InAs.wk0	c18_pos_feature_142	2.342	0.0184226	0.175746	290.269	238	[11-OH-16.0]-2-Hydroxyhexadecanoic acid	C16H32O3
%InAs.wk0	c18_pos_feature_104	2.67813	0.00774226	0.100546	302.306	251.5	Sphinganine	C18H39NO2
%InAs.wk0	c18_pos_feature_104	2.67813	0.00774226	0.100546	302.306	251.5	Stearate	C18H36O2
%InAs.wk0	c18_pos_feature_127	-2.53391	0.0106426	0.12277	316.249	230.2	Decanoyl-L-carnitine	C17H33NO4
%InAs.wk0	c18_pos_feature_174	1.97259	0.0494332	0.304159	329.005	269.9	Methyl perfluorohexanoate	C7H3F11O2
%InAs.wk0	c18_pos_feature_143	3.25413	0.00119573	0.0317623	330.337	267.2	[C20.0]-Phytanic acid	C20H40O2
%InAs.wk0	c18_pos_feature_128	-3.66422	0.000266726	0.0125767	342.264	233.7	Dodecenoylcarnitine	C19H35NO4
%InAs.wk0	c18_pos_feature_60	-3.89728	9.92559e-05	0.00600436	344.28	245.4	Lauroylcarnitine	C19H37NO4
%InAs.wk0	c18_pos_feature_129	-3.20365	0.00156748	0.0365577	360.275	225.9	3-hydroxydodecanoyl carnitine	C19H37NO5
%InAs.wk0	c18_pos_feature_113	2.23389	0.0255639	0.209238	361.201	223.4	Cortisone	C21H28O5
%InAs.wk0	c18_pos_feature_73	4.63975	4.31159e-06	0.000584491	363.217	221.8	Cortisol	C21H30O5
%InAs.wk0	c18_pos_feature_137	-4.01982	6.31365e-05	0.00441752	370.296	250.9	Tetradecenoyl-L-carnitine	C21H39NO4
%InAs.wk0	c18_pos_feature_138	-3.45096	0.000566319	0.0196263	372.311	259.3	Myristoyl-L-carnitine	C21H41NO4
%InAs.wk0	c18_pos_feature_117	2.16956	0.0301857	0.231353	389.269	264.1	7-Ketodeoxycholic acid	C24H38O5
%InAs.wk0	c18_pos_feature_116	2.29264	0.0214705	0.19008	431.316	304.1	7alpha-hydroxy-3-oxo-4-cholestenoic acid	C27H42O4
%InAs.wk0	c18_pos_feature_125	2.01846	0.0408121	0.27389	500.305	268.7	Taurodeoxycholic acid	C26H45NO6S
%InAs.wk0	c18_pos_feature_106	2.10495	0.0393734	0.266047	777.695	229.5	Thyroxine	C15H11I4NO4
%InAs.wk0	c18_pos_feature_13	4.05352	5.18451e-05	0.0037484	94.0442	17.9	Thiourea	CH4N2S
%InAs.wk0	c18_neg_feature_91	-3.39391	0.000987483	0.0289439	103.04	22.5	2-Hydroxybutyrate	C4H8O3
%InAs.wk0	c18_neg_feature_35	3.46615	0.000557106	0.0196263	104.035	22.3	Serine	C3H7NO3
%InAs.wk0	c18_neg_feature_74	3.29007	0.000966948	0.0289439	105.019	9.8	Glycerate	C3H6O4
%InAs.wk0	c18_neg_feature_4	2.45721	0.0133754	0.143066	116.072	24.5	Valine	C5H11NO2
%InAs.wk0	c18_neg_feature_164	-2.28436	0.0214171	0.19008	117.056	24.6	[2-OH,2-Me-4.0]-2-Hydroxy-2-methylbutyric acid	C5H10O3
%InAs.wk0	c18_neg_feature_164	-2.28436	0.0214171	0.19008	117.056	24.6	2-Methyl-3-hydroxybutyric acid	C5H10O3
%InAs.wk0	c18_neg_feature_113	2.68861	0.00617934	0.0870324	121.029	93.1	4-Hydroxybenzaldehyde	C7H6O2
%InAs.wk0	c18_neg_feature_5	2.78388	0.00516163	0.0795367	131.046	23.5	Asparagine	C4H8N2O3
%InAs.wk0	c18_neg_feature_8	2.2711	0.022628	0.19632	133.014	24.2	Malate	C4H6O5
%InAs.wk0	c18_neg_feature_40	3.23485	0.00163932	0.0370181	145.062	19.8	Glutamine	C5H10N2O3
%InAs.wk0	c18_neg_feature_89	2.25122	0.0249369	0.206772	147.03	24.9	Citramalate	C5H8O5
%InAs.wk0	c18_neg_feature_146	2.90876	0.00332261	0.061596	147.045	31.7	Trans-Cinnamate	C9H8O2
%InAs.wk0	c18_neg_feature_19	-2.31283	0.0208246	0.189642	151.026	25	Xanthine	C5H4N4O2
%InAs.wk0	c18_neg_feature_88	3.39223	0.00076899	0.0245285	154.062	24.7	Histidine	C6H9N3O2
%InAs.wk0	c18_neg_feature_103	2.67077	0.00788079	0.100677	156.067	40.5	N-Acetylproline	C7H11NO3
%InAs.wk0	c18_neg_feature_145	2.09997	0.0352245	0.251322	163.04	42.8	Phenylpyruvate	C9H8O3
%InAs.wk0	c18_neg_feature_37	-2.10483	0.0366679	0.258223	167.021	19.4	Urate	C5H4N4O3
%InAs.wk0	c18_neg_feature_109	-2.40733	0.0163387	0.162595	167.035	39.9	3,4-Dihydroxyphenylacetate	C8H8O4
%InAs.wk0	c18_neg_feature_109	-2.40733	0.0163387	0.162595	167.035	39.9	Homogentisate	C8H8O4
%InAs.wk0	c18_neg_feature_20	2.6281	0.00798147	0.100677	179.056	27	Gulose	C6H12O6
%InAs.wk0	c18_neg_feature_20	2.6281	0.00798147	0.100677	179.056	27	Psicose	C6H12O6
%InAs.wk0	c18_neg_feature_130	-2.80659	0.00489396	0.0792164	190.051	30.7	5-Hydroxyindoleacetate	C10H9NO3
%InAs.wk0	c18_neg_feature_211	3.20454	0.00141873	0.0351669	194.989	25	4H-Perfluorobutanoic acid	C4H2F6O2
%InAs.wk0	c18_neg_feature_168	-2.83919	0.00423768	0.0723742	197.155	264.7	[C12.1]-5-Dodecenoic acid	C12H22O2
%InAs.wk0	c18_neg_feature_139	-2.54156	0.0112986	0.126978	199.17	288.3	Laurate	C12H24O2
%InAs.wk0	c18_neg_feature_43	3.14713	0.00165549	0.0370181	203.083	35.7	Tryptophan	C11H12N2O2
%InAs.wk0	c18_neg_feature_102	2.2912	0.0208824	0.189642	206.082	39.7	N-Acetylphenylalanine	C11H13NO3
%InAs.wk0	c18_neg_feature_56	-2.18276	0.0292086	0.226262	207.077	30.4	Kynurenine	C10H12N2O3
%InAs.wk0	c18_neg_feature_85	2.47363	0.0129555	0.140503	210.077	31.9	3-Methoxytyrosine	C10H13NO4
%InAs.wk0	c18_neg_feature_172	-5.03647	2.02143e-06	0.000337268	227.129	35.6	[2t-12.1-diacid]-Dodec-2-enedioic acid	C12H20O4
%InAs.wk0	c18_neg_feature_13	-3.44102	0.000570058	0.0196263	243.062	26.6	Uridine	C9H12N2O6
%InAs.wk0	c18_neg_feature_138	-2.62728	0.00776957	0.100546	253.217	340.3	Palmitoleate	C16H30O2
%InAs.wk0	c18_neg_feature_138	-2.62728	0.00776957	0.100546	253.217	340.3	[11-OH-16.0]-2-Hydroxyhexadecanoic acid	C16H32O3
%InAs.wk0	c18_neg_feature_141	-2.49903	0.011942	0.132154	269.249	394.7	Heptadecanoate	C17H34O2
%InAs.wk0	c18_neg_feature_179	-1.98009	0.0472142	0.295976	295.264	412.9	[C19.1]-10Z-Nonadecenoic acid	C19H36O2
%InAs.wk0	c18_neg_feature_159	-1.94841	0.0495011	0.304159	329.248	349.2	[C-22.5]-Docosapentaenoic acid	C22H34O2
%InAs.wk0	c18_neg_feature_81	2.43756	0.0150651	0.155601	337.054	25.3	Aicar	C9H15N4O8P
%InAs.wk0	c18_neg_feature_95	2.36782	0.0182607	0.175746	361.202	226.2	Cortisol	C21H30O5
%InAs.wk0	c18_neg_feature_68	2.06971	0.0359669	0.254941	505.989	20.3	Dgtp	C10H16N5O13P3
%InAs.wk0	c18_neg_feature_68	2.06971	0.0359669	0.254941	505.989	20.3	Adenosine Triphosphate	C10H16N5O13P3
%InAs.wk0	hilic_pos_feature_33	3.76072	0.000175034	0.00862839	106.05	308.3	Serine	C3H7NO3
%InAs.wk0	hilic_pos_feature_117	3.62454	0.00032519	0.0141068	108.081	267.1	Benzylamine	C7H9N
%InAs.wk0	hilic_pos_feature_23	3.42515	0.000634434	0.0211706	118.061	318.2	Guanidinoacetate	C3H7N3O2
%InAs.wk0	hilic_pos_feature_95	2.26864	0.0230995	0.198163	128.107	225.3	Prenol	C5H10O
%InAs.wk0	hilic_pos_feature_95	2.26864	0.0230995	0.198163	128.107	225.3	2-Methylbutanal	C5H10O
%InAs.wk0	hilic_pos_feature_4	4.37864	1.41476e-05	0.00153431	133.061	307.4	Asparagine	C4H8N2O3
%InAs.wk0	hilic_pos_feature_60	2.18675	0.0291263	0.226262	133.097	402.1	D-Ornithine	C5H12N2O2
%InAs.wk0	hilic_pos_feature_60	2.18675	0.0291263	0.226262	133.097	402.1	L-Ornithine	C5H12N2O2
%InAs.wk0	hilic_pos_feature_52	2.68133	0.00682125	0.0930521	134.118	271.3	Trans-1,2-Cyclohexanediol	C6H12O2
%InAs.wk0	hilic_pos_feature_91	2.48448	0.0143771	0.150647	138.055	245.9	Trigonelline	C7H7NO2
%InAs.wk0	hilic_pos_feature_19	2.6218	0.00864157	0.107106	145.098	280.9	Aminoisobutanoate	C4H9NO2
%InAs.wk0	hilic_pos_feature_37	2.3712	0.0181501	0.175746	147.076	303.6	Glutamine	C5H10N2O3
%InAs.wk0	hilic_pos_feature_17	-3.6828	0.000259634	0.0125144	153.041	137.5	Xanthine	C5H4N4O2
%InAs.wk0	hilic_pos_feature_85	3.00203	0.00292193	0.0560856	156.077	388.6	Histidine	C6H9N3O2
%InAs.wk0	hilic_pos_feature_45	3.60208	0.000324456	0.0141068	159.051	230.8	Allantoin; Allantoin	C4H6N4O3
%InAs.wk0	hilic_pos_feature_143	2.49532	0.0127825	0.139323	172.133	75.3	Heptanoate	C7H14O2
%InAs.wk0	hilic_pos_feature_125	3.37601	0.000672591	0.0221038	173.081	257.7	Diacetyl	C4H6O2
%InAs.wk0	hilic_pos_feature_140	2.65686	0.00820996	0.102933	197.095	79.5	Nonanoate	C9H18O2
%InAs.wk0	hilic_pos_feature_18	3.24896	0.00114092	0.0313249	198.098	79.5	Gulose	C6H12O6
%InAs.wk0	hilic_pos_feature_18	3.24896	0.00114092	0.0313249	198.098	79.5	Psicose	C6H12O6
%InAs.wk0	hilic_pos_feature_18	3.24896	0.00114092	0.0313249	198.098	79.5	Sorbose	C6H12O6
%InAs.wk0	hilic_pos_feature_74	3.07433	0.00229434	0.0478503	202.118	403.3	Ethyl 3-Ureidopropionate	C6H12N2O3
%InAs.wk0	hilic_pos_feature_192	2.45764	0.0134558	0.143066	202.18	261.6	[C11.1]-Undecylenic acid	C11H20O2
%InAs.wk0	hilic_pos_feature_169	-3.57709	0.00035482	0.0150903	204.123	239.8	Acetyl-DL-carnitineâ€	C9H17NO4
%InAs.wk0	hilic_pos_feature_180	-2.39331	0.0168844	0.164966	218.138	231.9	Propionyl-L-carnitine	C10H19NO4
%InAs.wk0	hilic_pos_feature_78	-3.77136	0.000161331	0.00857329	220.118	85.6	Pantothenate	C9H17NO5
%InAs.wk0	hilic_pos_feature_208	2.83693	0.00420294	0.0723506	224.067	66.6	Monocrotophos	C7H14NO5P
%InAs.wk0	hilic_pos_feature_88	2.06987	0.0379473	0.261835	241.13	421.3	Anserine	C10H16N4O3
%InAs.wk0	hilic_pos_feature_183	-2.87872	0.00505328	0.0795367	244.154	222.8	Tiglylcarnitine	C12H21NO4
%InAs.wk0	hilic_pos_feature_12	-2.07186	0.0374283	0.261035	245.077	142	Uridine	C9H12N2O6
%InAs.wk0	hilic_pos_feature_170	-2.35325	0.0201904	0.188011	246.17	220.8	2-Methylbutyroylcarnitine	C12H23NO4
%InAs.wk0	hilic_pos_feature_170	-2.35325	0.0201904	0.188011	246.17	220.8	Isovaleryl-L-carnitine	C12H23NO4
%InAs.wk0	hilic_pos_feature_170	-2.35325	0.0201904	0.188011	246.17	220.8	Valeryl-L-carnitine	C12H23NO4
%InAs.wk0	hilic_pos_feature_144	3.91565	9.2147e-05	0.00600436	246.243	211.1	Myristate	C14H28O2
%InAs.wk0	hilic_pos_feature_214	2.76969	0.00556549	0.082115	248.059	66.2	Forchlorfenuron	C12H10ClN3O
%InAs.wk0	hilic_pos_feature_174	-2.68313	0.00719198	0.0957018	248.149	239.1	Hydroxybutyrylcarnitine	C11H21NO5
%InAs.wk0	hilic_pos_feature_135	-2.8869	0.00613134	0.0870324	249.112	72.6	4-Methylcatechol	C7H8O2
%InAs.wk0	hilic_pos_feature_172	-2.72507	0.0061748	0.0870324	260.186	217.8	Hexanoylcarnitine	C13H25NO4
%InAs.wk0	hilic_pos_feature_29	-2.21752	0.0267882	0.214405	269.088	187.9	Inosine	C10H12N4O5
%InAs.wk0	hilic_pos_feature_146	3.47386	0.000536899	0.0194497	274.274	208.2	Palmitate	C16H32O2
%InAs.wk0	hilic_pos_feature_185	-3.52299	0.000806997	0.0253678	288.217	215	Octanoyl-L-carnitine	C15H29NO4
%InAs.wk0	hilic_pos_feature_87	3.50028	0.000487672	0.0185572	297.083	67.1	Citramalate	C5H8O5
%InAs.wk0	hilic_pos_feature_87	3.50028	0.000487672	0.0185572	297.083	67.1	2-Hydroxyglutaric acid	C5H8O5
%InAs.wk0	hilic_pos_feature_87	3.50028	0.000487672	0.0185572	297.083	67.1	3-Hydroxyglutarate	C5H8O5
%InAs.wk0	hilic_pos_feature_147	4.32238	1.59766e-05	0.00165016	302.305	206.7	Sphinganine	C18H39NO2
%InAs.wk0	hilic_pos_feature_177	-3.04333	0.00234661	0.0480169	316.248	208.3	Decanoyl-L-carnitine	C17H33NO4
%InAs.wk0	hilic_pos_feature_148	5.32211	1.26764e-07	3.05501e-05	330.337	201	Arachidate	C20H40O2
%InAs.wk0	hilic_pos_feature_178	-4.24148	2.65653e-05	0.00221616	342.263	207	Dodecenoylcarnitine	C19H35NO4
%InAs.wk0	hilic_pos_feature_70	-4.25764	2.31242e-05	0.00200625	344.279	206	Lauroylcarnitine	C19H37NO4
%InAs.wk0	hilic_pos_feature_179	-4.10498	9.83254e-05	0.00600436	360.274	212.8	3-hydroxydodecanoyl carnitine	C19H37NO5
%InAs.wk0	hilic_pos_feature_94	3.84543	0.000142035	0.00810719	363.216	74.1	Cortisol	C21H30O5
%InAs.wk0	hilic_pos_feature_186	-4.33156	1.79055e-05	0.00176532	370.295	204.1	Tetradecenoyl-L-carnitine	C21H39NO4
%InAs.wk0	hilic_pos_feature_187	-5.37445	1.17571e-07	3.05501e-05	372.311	203.4	Myristoyl-L-carnitine	C21H41NO4
%InAs.wk0	hilic_pos_feature_173	-2.74969	0.00756775	0.0994815	403.252	73.3	Dehydrocholic acid	C24H34O5
%InAs.wk0	hilic_pos_feature_188	-3.17689	0.00159741	0.0368594	426.358	201.1	Oleoylcarnitine	C25H47NO4
%InAs.wk0	hilic_pos_feature_105	2.23262	0.0229599	0.198163	466.317	80.9	Glycocholate	C26H43NO6
%InAs.wk0	hilic_neg_feature_107	2.19688	0.0277517	0.218504	101.025	165.1	Acetoacetate	C4H6O3
%InAs.wk0	hilic_neg_feature_18	4.11733	3.8403e-05	0.00287228	104.035	330.6	Serine	C3H7NO3
%InAs.wk0	hilic_neg_feature_62	2.21176	0.0259036	0.2108	115.004	78.5	Maleate	C4H4O4
%InAs.wk0	hilic_neg_feature_26	2.25093	0.0238992	0.202602	116.072	276.6	Norvaline	C5H11NO2
%InAs.wk0	hilic_neg_feature_35	-2.5441	0.0106978	0.12277	130.051	307.1	5-Aminolevulinate; 5-Aminolevulinic acid	C5H9NO3
%InAs.wk0	hilic_neg_feature_2	3.88056	9.99574e-05	0.00600436	131.046	327.2	Asparagine	C4H8N2O3
%InAs.wk0	hilic_neg_feature_2	3.88056	9.99574e-05	0.00600436	131.046	327.2	Ureidopropionate	C4H8N2O3
%InAs.wk0	hilic_neg_feature_20	2.26657	0.0231144	0.198163	149.01	48.1	Tartrate	C4H6O6
%InAs.wk0	hilic_neg_feature_77	-3.43529	0.00110127	0.0312665	174.056	80.3	Indole-3-Acetate	C10H9NO2
%InAs.wk0	hilic_neg_feature_111	-2.04351	0.0424908	0.278437	177.041	204	L-Gulonolactone	C6H10O6
%InAs.wk0	hilic_neg_feature_74	-2.05084	0.0411035	0.27389	181.051	97.9	Methyl Vanillate	C9H10O4
%InAs.wk0	hilic_neg_feature_147	-3.48756	0.00048405	0.0185572	197.155	55.9	[C12.1]-5-Dodecenoic acid	C12H22O2
%InAs.wk0	hilic_neg_feature_150	2.38329	0.015998	0.161054	207.051	81.8	[C8.0]-Dihydrolipoate	C8H16O2S2
%InAs.wk0	hilic_neg_feature_32	3.2825	0.000965289	0.0289439	211.046	53.2	Glycerate	C3H6O4
%InAs.wk0	hilic_neg_feature_37	-2.3146	0.0202872	0.188011	212.002	46.5	Indoxyl Sulfate	C8H7NO4S
%InAs.wk0	hilic_neg_feature_169	-2.32686	0.0203376	0.188011	221.06	59.8	Aldicarb-sulfone	C7H14N2O4S
%InAs.wk0	hilic_neg_feature_169	-2.32686	0.0203376	0.188011	221.06	59.8	Acetamiprid	C10H11ClN4
%InAs.wk0	hilic_neg_feature_121	-3.21479	0.0012989	0.0332468	253.217	49.8	Palmitoleate	C16H30O2
%InAs.wk0	hilic_neg_feature_156	-2.39092	0.0170943	0.166267	275.202	54.2	[C18.4]-Stearidonic acid	C18H28O2
%InAs.wk0	hilic_neg_feature_116	-2.55228	0.0109528	0.123732	281.249	52.9	Petroselinate	C18H34O2
%InAs.wk0	hilic_neg_feature_136	-2.01993	0.0431183	0.280011	283.264	50.3	Stearate	C18H36O2
%InAs.wk0	hilic_neg_feature_157	-2.56073	0.010642	0.12277	297.243	53.6	[C18.1]-12-hydroxy-9-cis-octadecenoic acid	C18H34O3
%InAs.wk0	hilic_neg_feature_127	-2.80069	0.00533663	0.0795367	301.217	47.9	Eicosapentaenoate	C20H30O2
%InAs.wk0	hilic_neg_feature_133	-2.01021	0.0451675	0.287297	327.233	50.2	Docosahexaenoate	C22H32O2
%InAs.wk0	hilic_neg_feature_64	3.34438	0.00120079	0.0317623	395.19	41.1	Pregnenolone Sulfate	C21H32O5S
%InAs.wk0	hilic_neg_feature_139	2.05532	0.0395347	0.266307	429.301	57.6	7a-hydroxy-3-oxo-4-cholestenoic acid	C27H42O4
%InAs.wk0	hilic_neg_feature_15	2.57288	0.00999868	0.11916	88.0405	312.6	Sarcosine	C3H7NO2
%MMA.wk0	c18_pos_feature_43	-3.05726	0.00234032	0.0480169	102.055	24.4	1-Aminocyclopropanecarboxylate	C4H7NO2
%MMA.wk0	c18_pos_feature_21	-2.79857	0.0044164	0.0742572	104.07	22	Aminoisobutanoate	C4H9NO2
%MMA.wk0	c18_pos_feature_17	-3.9749	7.55414e-05	0.00512029	116.071	23	Proline	C5H9NO2
%MMA.wk0	c18_pos_feature_78	-2.42201	0.0157564	0.159699	167.038	47.1	Thiopurine S-Methylether	C6H6N4S
%MMA.wk0	c18_pos_feature_150	-2.00864	0.0437808	0.281782	171.138	235.6	[C10.1]-9-Decenoic acid	C10H18O2
%MMA.wk0	c18_pos_feature_65	-2.1553	0.0314805	0.235452	178.054	27.4	N-Formyl-L-Methionine	C6H11NO3S
%MMA.wk0	c18_pos_feature_93	2.94132	0.00339724	0.0624459	190.086	224.7	Indole-3-Methyl Acetate	C11H11NO2
%MMA.wk0	c18_pos_feature_93	2.94132	0.00339724	0.0624459	190.086	224.7	Indole-3-propionic acid	C11H11NO2
%MMA.wk0	c18_pos_feature_97	-2.08715	0.0382648	0.261936	192.067	33.7	5-Hydroxyindoleacetate	C10H9NO3
%MMA.wk0	c18_pos_feature_75	-2.31907	0.0210252	0.189642	208.097	146.8	N-Acetylphenylalanine	C11H13NO3
%MMA.wk0	c18_pos_feature_130	2.07403	0.0379016	0.261835	218.139	25	Propionyl-L-carnitine	C10H19NO4
%MMA.wk0	c18_pos_feature_130	2.07403	0.0379016	0.261835	218.139	25	Propanoylcarnitine	C10H19NO4
%MMA.wk0	c18_pos_feature_172	-2.92093	0.00362261	0.0654787	228.129	234.8	Ametryn	C9H17N5S
%MMA.wk0	c18_pos_feature_145	-2.09635	0.0370919	0.259524	228.196	255.1	[C11.0]-Undecanoic acid	C11H22O2
%MMA.wk0	c18_pos_feature_165	-2.13509	0.0311331	0.234812	238.108	173.6	3-Hydroxycarbofuran	C12H15NO4
%MMA.wk0	c18_pos_feature_134	2.14851	0.0329531	0.242289	244.155	38.1	Tiglylcarnitine	C12H21NO4
%MMA.wk0	c18_pos_feature_118	-5.2566	2.04396e-07	4.0857e-05	246.17	45	2-Methylbutyroylcarnitine	C12H23NO4
%MMA.wk0	c18_pos_feature_119	-2.29716	0.0240059	0.202602	260.186	114.6	Hexanoylcarnitine	C13H25NO4
%MMA.wk0	c18_pos_feature_112	2.20289	0.0275834	0.218504	265.253	365.1	Oleate	C18H34O2
%MMA.wk0	c18_pos_feature_107	1.97818	0.0475703	0.296105	279.232	299.6	Gamma-Linolenate	C18H30O2
%MMA.wk0	c18_pos_feature_79	-2.98008	0.00291445	0.0560856	450.322	247.6	Glycochenodeoxycholic acid	C26H43NO5
%MMA.wk0	c18_pos_feature_125	-2.86065	0.00535379	0.0795367	500.305	268.7	Taurodeoxycholic acid	C26H45NO6S
%MMA.wk0	c18_neg_feature_21	3.21622	0.00126597	0.0330829	102.056	22	Aminoisobutanoate	C4H9NO2
%MMA.wk0	c18_neg_feature_21	3.21622	0.00126597	0.0330829	102.056	22	Gamma-Aminobutyrate	C4H9NO2
%MMA.wk0	c18_neg_feature_21	3.21622	0.00126597	0.0330829	102.056	22	2-Aminoisobutyrate	C4H9NO2
%MMA.wk0	c18_neg_feature_74	-2.85401	0.00430003	0.0728653	105.019	9.8	Glycerate	C3H6O4
%MMA.wk0	c18_neg_feature_16	-3.54755	0.00042393	0.0176828	114.056	25.6	Proline	C5H9NO2
%MMA.wk0	c18_neg_feature_164	-8.17489	1.78056e-15	3.86204e-12	117.056	24.6	[2-OH,2-Me-4.0]-2-Hydroxy-2-methylbutyric acid	C5H10O3
%MMA.wk0	c18_neg_feature_164	-8.17489	1.78056e-15	3.86204e-12	117.056	24.6	2-Methyl-3-hydroxybutyric acid	C5H10O3
%MMA.wk0	c18_neg_feature_98	2.02321	0.0430752	0.280011	123.045	77.5	3-Hydroxybenzyl Alcohol	C7H8O2
%MMA.wk0	c18_neg_feature_122	-2.47238	0.0130527	0.140852	129.056	32.8	3-Methyl-2-Oxovalerate	C6H10O3
%MMA.wk0	c18_neg_feature_122	-2.47238	0.0130527	0.140852	129.056	32.8	Ketoleucine	C6H10O3
%MMA.wk0	c18_neg_feature_30	-2.16763	0.0308217	0.234569	130.087	27.4	Norleucine	C6H13NO2
%MMA.wk0	c18_neg_feature_30	-2.16763	0.0308217	0.234569	130.087	27.4	Isoleucine	C6H13NO2
%MMA.wk0	c18_neg_feature_165	-5.9584	3.95153e-09	1.71417e-06	131.071	30.6	[2-Ethyl,2-OH-4.0]-2-Ethyl-2-hydroxybutyric acid	C6H12O3
%MMA.wk0	c18_neg_feature_165	-5.9584	3.95153e-09	1.71417e-06	131.071	30.6	[2-OH-6.0]-2-Hydroxyhexanoic acid	C6H12O3
%MMA.wk0	c18_neg_feature_8	-1.98051	0.0479713	0.297285	133.014	24.2	Malate	C4H6O5
%MMA.wk0	c18_neg_feature_9	2.89151	0.00372798	0.0668264	135.03	22.6	Hypoxanthine	C5H4N4O
%MMA.wk0	c18_neg_feature_186	-4.86294	1.54256e-06	0.000278817	158.082	29.6	2-Methylbutyrylglycine	C7H13NO3
%MMA.wk0	c18_neg_feature_114	-2.69632	0.00709687	0.0955028	165.056	36.5	3-(4-hydroxyphenyl)propanoic acid	C9H10O3
%MMA.wk0	c18_neg_feature_114	-2.69632	0.00709687	0.0955028	165.056	36.5	3-(2-Hydroxyphenyl)Propanoate	C9H10O3
%MMA.wk0	c18_neg_feature_49	2.54657	0.0123457	0.135928	182.045	28.6	4-Pyridoxate	C8H9NO4
%MMA.wk0	c18_neg_feature_211	-2.45033	0.014619	0.152446	194.989	25	4H-Perfluorobutanoic acid	C4H2F6O2
%MMA.wk0	c18_neg_feature_65	2.62159	0.00909126	0.111406	209.03	20.9	Galactarate	C6H10O8
%MMA.wk0	c18_neg_feature_136	2.8652	0.00405763	0.0704079	227.202	348.3	Myristate	C14H28O2
%MMA.wk0	c18_neg_feature_157	2.00165	0.0498072	0.305175	255.233	372.2	[14-Me-15.0]-Isopalmitic acid	C16H32O2
%MMA.wk0	c18_neg_feature_141	2.05858	0.0392161	0.265812	269.249	394.7	Heptadecanoate	C17H34O2
%MMA.wk0	c18_neg_feature_178	1.971	0.0474172	0.296105	281.248	378.8	[C18.1]-6-Octadecenoic acid	C18H34O2
%MMA.wk0	c18_neg_feature_179	2.54532	0.0109069	0.123732	295.264	412.9	[C19.1]-10Z-Nonadecenoic acid	C19H36O2
%MMA.wk0	c18_neg_feature_173	2.63546	0.00778783	0.100546	303.233	343.7	[C20.4]-Arachidonic acid	C20H32O2
%MMA.wk0	c18_neg_feature_174	3.48949	0.000478684	0.0185572	305.248	357.9	[C20.3]-5Z,8Z,11Z Eicosatrienoic acid	C20H34O2
%MMA.wk0	c18_neg_feature_184	2.09748	0.034137	0.24599	331.264	367.4	[C22.4]-Docosatetraenoic acid	C22H36O2
%MMA.wk0	c18_neg_feature_185	2.71043	0.00640621	0.0890709	333.28	397.1	[C22.3]-Docosatrienoic acid	C22H38O2
%MMA.wk0	c18_neg_feature_106	-2.18707	0.0276437	0.218504	448.307	219.7	Glycochenodeoxycholate	C26H43NO5
%MMA.wk0	c18_neg_feature_106	-2.18707	0.0276437	0.218504	448.307	219.7	Glycohyodeoxcholic acid	C26H43NO5
%MMA.wk0	c18_neg_feature_106	-2.18707	0.0276437	0.218504	448.307	219.7	Glycoursodeoxycholic acid	C26H43NO5
%MMA.wk0	c18_neg_feature_155	-2.08589	0.0366434	0.258223	498.29	234.5	Taurodeoxycholic acid	C26H45NO6S
%MMA.wk0	hilic_pos_feature_35	-4.25501	2.31092e-05	0.00200625	104.07	267.9	N-Metyl-Alanine	C4H9NO2
%MMA.wk0	hilic_pos_feature_130	-2.01269	0.0436274	0.281782	109.065	68.5	Benzyl Alcohol	C7H8O
%MMA.wk0	hilic_pos_feature_15	-3.09414	0.0020044	0.0426229	116.071	265.6	Proline	C5H9NO2
%MMA.wk0	hilic_pos_feature_66	-3.25436	0.00118008	0.0317623	126.066	282.5	5-Methylcytosine	C5H7N3O
%MMA.wk0	hilic_pos_feature_58	-3.17214	0.00148817	0.0354708	132.066	278.8	Trans-4-Hydroxy-L-Proline	C5H9NO3
%MMA.wk0	hilic_pos_feature_19	-1.97672	0.0481305	0.297422	145.098	280.9	Aminoisobutanoate	C4H9NO2
%MMA.wk0	hilic_pos_feature_205	-2.16773	0.0300133	0.231218	146.06	80.7	Indole-3-aldehyde	C9H7NO
%MMA.wk0	hilic_pos_feature_38	-2.6032	0.00928628	0.112525	162.076	290	Aminoadipate	C6H11NO4
%MMA.wk0	hilic_pos_feature_158	-2.78854	0.00603989	0.0867585	165.127	63.9	Docosahexaenoate	C22H32O2
%MMA.wk0	hilic_pos_feature_116	-2.20552	0.0287551	0.224352	168.102	265.9	3-Methoxytyramine	C9H13NO2
%MMA.wk0	hilic_pos_feature_5	-2.13115	0.0333099	0.244085	182.081	268.5	Tyrosine	C9H11NO3
%MMA.wk0	hilic_pos_feature_59	-2.40186	0.0166203	0.16312	182.103	201.2	Fucose	C6H12O5
%MMA.wk0	hilic_pos_feature_18	-2.20938	0.0267841	0.214405	198.098	79.5	Gulose	C6H12O6
%MMA.wk0	hilic_pos_feature_18	-2.20938	0.0267841	0.214405	198.098	79.5	Psicose	C6H12O6
%MMA.wk0	hilic_pos_feature_18	-2.20938	0.0267841	0.214405	198.098	79.5	Sorbose	C6H12O6
%MMA.wk0	hilic_pos_feature_170	-6.96142	1.50187e-11	1.08585e-08	246.17	220.8	2-Methylbutyroylcarnitine	C12H23NO4
%MMA.wk0	hilic_pos_feature_170	-6.96142	1.50187e-11	1.08585e-08	246.17	220.8	Isovaleryl-L-carnitine	C12H23NO4
%MMA.wk0	hilic_pos_feature_170	-6.96142	1.50187e-11	1.08585e-08	246.17	220.8	Valeryl-L-carnitine	C12H23NO4
%MMA.wk0	hilic_pos_feature_214	-1.98998	0.0461966	0.29128	248.059	66.2	Forchlorfenuron	C12H10ClN3O
%MMA.wk0	hilic_pos_feature_172	-2.43048	0.0164169	0.162595	260.186	217.8	Hexanoylcarnitine	C13H25NO4
%MMA.wk0	hilic_pos_feature_56	-3.50341	0.000538028	0.0194497	276.144	242.5	Glutarylcarnitine	C12H21NO6
%MMA.wk0	hilic_pos_feature_152	-2.5389	0.0106497	0.12277	279.232	68.3	Gamma-Linolenate	C18H30O2
%MMA.wk0	hilic_pos_feature_145	-2.77167	0.00532511	0.0795367	296.259	73.6	Palmitoleate	C16H30O2
%MMA.wk0	hilic_pos_feature_145	-2.77167	0.00532511	0.0795367	296.259	73.6	[C18.2]-11-Octadecen-9-ynoic acid	C18H30O2
%MMA.wk0	hilic_pos_feature_156	-2.21682	0.026725	0.214405	301.216	68.9	Retinoate	C20H28O2
%MMA.wk0	hilic_pos_feature_64	-2.29908	0.0218182	0.192372	330.062	226.5	Adenosine 2',3'-Cyclic Phosphate	C10H12N5O6P
%MMA.wk0	hilic_pos_feature_106	-3.04238	0.00238296	0.048305	450.322	74.7	Alpha-Muricholic acid	C24H40O5
%MMA.wk0	hilic_pos_feature_106	-3.04238	0.00238296	0.048305	450.322	74.7	Glycohyodeoxcholic acid	C26H43NO5
%MMA.wk0	hilic_pos_feature_106	-3.04238	0.00238296	0.048305	450.322	74.7	Glycochenodeoxycholate	C26H43NO5
%MMA.wk0	hilic_pos_feature_105	-2.35146	0.0188753	0.178002	466.317	80.9	Glycocholate	C26H43NO6
%MMA.wk0	hilic_neg_feature_162	2.8125	0.00501519	0.0795367	102.056	295.9	Alpha-aminobutyric acid	C4H9NO2
%MMA.wk0	hilic_neg_feature_76	-2.24876	0.025355	0.209107	115.076	71.3	Hexanoate	C6H12O2
%MMA.wk0	hilic_neg_feature_26	-2.20459	0.0278041	0.218504	116.072	276.6	Norvaline	C5H11NO2
%MMA.wk0	hilic_neg_feature_35	-2.45191	0.0137218	0.144478	130.051	307.1	5-Aminolevulinate; 5-Aminolevulinic acid	C5H9NO3
%MMA.wk0	hilic_neg_feature_145	-7.8546	2.5735e-14	2.79097e-11	131.071	69.6	[2-Ethyl,2-OH-4.0]-2-Ethyl-2-hydroxybutyric acid	C6H12O3
%MMA.wk0	hilic_neg_feature_5	2.04234	0.0412811	0.27389	135.03	220.8	Hypoxanthine	C5H4N4O
%MMA.wk0	hilic_neg_feature_114	-2.78508	0.00584486	0.0845167	143.108	68.6	Caprylate	C8H16O2
%MMA.wk0	hilic_neg_feature_166	2.33601	0.019621	0.184233	144.046	56.1	Indole-3-aldehyde	C9H7NO
%MMA.wk0	hilic_neg_feature_98	-2.25491	0.0249766	0.206772	147.066	226.9	Mevalonate	C6H12O4
%MMA.wk0	hilic_neg_feature_75	2.45661	0.0149655	0.155312	152.035	139.5	3-Hydroxyanthranilate	C7H7NO3
%MMA.wk0	hilic_neg_feature_91	-3.19653	0.00169096	0.0374255	159.03	303.3	Oxoadipate	C6H8O5
%MMA.wk0	hilic_neg_feature_46	-3.79814	0.000162059	0.00857329	163.061	186.5	Rhamnose	C6H12O5
%MMA.wk0	hilic_neg_feature_81	-2.67645	0.00729548	0.0964871	165.057	55	3-(2-Hydroxyphenyl)Propanoate	C9H10O3
%MMA.wk0	hilic_neg_feature_9	2.0578	0.0436681	0.281782	173.046	307.3	Shikimate	C7H10O5
%MMA.wk0	hilic_neg_feature_108	-2.07572	0.0382821	0.261936	179.056	263.6	Mannose	C6H12O6
%MMA.wk0	hilic_neg_feature_108	-2.07572	0.0382821	0.261936	179.056	263.6	Tagatose	C6H12O6
%MMA.wk0	hilic_neg_feature_74	-2.96641	0.00310613	0.0585843	181.051	97.9	Methyl Vanillate	C9H10O4
%MMA.wk0	hilic_neg_feature_22	5.27451	2.07205e-07	4.0857e-05	182.046	53	4-Pyridoxate	C8H9NO4
%MMA.wk0	hilic_neg_feature_42	2.81399	0.00511785	0.0795367	188.056	317.3	N-Acetylglutamate	C7H11NO5
%MMA.wk0	hilic_neg_feature_97	2.23969	0.025487	0.209238	188.072	73.6	Indole-3-propionic acid	C11H11NO2
%MMA.wk0	hilic_neg_feature_97	2.23969	0.025487	0.209238	188.072	73.6	Indole-3-Methyl Acetate	C11H11NO2
%MMA.wk0	hilic_neg_feature_119	2.25482	0.0242478	0.203851	227.202	51.4	Myristate	C14H28O2
%MMA.wk0	hilic_neg_feature_128	3.47281	0.000517674	0.0193592	269.249	51	Heptadecanoate	C17H34O2
%MMA.wk0	hilic_neg_feature_155	2.58426	0.010285	0.121416	295.265	49.1	[C19.1]-10Z-Nonadecenoic acid	C19H36O2
%MMA.wk0	hilic_neg_feature_152	3.89552	0.000102426	0.00600436	305.248	50.8	[C20.3]-5Z,8Z,11Z Eicosatrienoic acid	C20H34O2
%MMA.wk0	hilic_neg_feature_133	2.13437	0.0326793	0.241093	327.233	50.2	Docosahexaenoate	C22H32O2
%MMA.wk0	hilic_neg_feature_47	2.36381	0.018474	0.175746	503.162	369.5	Raffinose	C18H32O16
%MMA.wk0	hilic_neg_feature_55	2.14048	0.0323213	0.240776	665.216	395.4	Stachyose	C24H42O21
%DMA.wk0	c18_pos_feature_30	-2.69624	0.00698387	0.0946751	106.05	22.6	Serine	C3H7NO3
%DMA.wk0	c18_pos_feature_18	2.00742	0.0454158	0.287925	106.086	8	Diethanolamine	C4H11NO2
%DMA.wk0	c18_pos_feature_24	-2.03492	0.0414792	0.27389	114.066	22.1	Creatinine	C4H7N3O
%DMA.wk0	c18_pos_feature_39	-2.84879	0.00456113	0.0761008	130.05	27.4	Oxoproline	C5H7NO3
%DMA.wk0	c18_pos_feature_48	-2.31805	0.0210714	0.189642	130.087	24.2	Pipecolic acid	C6H11NO2
%DMA.wk0	c18_pos_feature_6	-3.45971	0.000612516	0.0207586	133.061	23.2	Asparagine	C4H8N2O3
%DMA.wk0	c18_pos_feature_53	-2.06942	0.0370293	0.259524	146.118	24.7	Deoxycarnitine	C7H15NO2
%DMA.wk0	c18_pos_feature_68	-2.30652	0.0240058	0.202602	156.077	18.2	Histidine	C6H9N3O2
%DMA.wk0	c18_pos_feature_57	-2.21275	0.0264771	0.214287	162.113	22.1	L-Carnitine	C7H15NO3
%DMA.wk0	c18_pos_feature_15	-2.46501	0.0136076	0.143975	166.087	29.4	Phenylalanine	C9H11NO2
%DMA.wk0	c18_pos_feature_84	2.73087	0.00628851	0.0879986	176.071	207.9	Indole-3-Acetate	C10H9NO2
%DMA.wk0	c18_pos_feature_55	-2.2732	0.0222538	0.195419	192.062	18.5	6-Hydroxydopamine	C8H11NO3
%DMA.wk0	c18_pos_feature_97	2.21529	0.0285682	0.223698	192.067	33.7	5-Hydroxyindoleacetate	C10H9NO3
%DMA.wk0	c18_pos_feature_118	3.28468	0.00110997	0.0312665	246.17	45	2-Methylbutyroylcarnitine	C12H23NO4
%DMA.wk0	c18_pos_feature_119	3.61241	0.00046362	0.0185572	260.186	114.6	Hexanoylcarnitine	C13H25NO4
%DMA.wk0	c18_pos_feature_112	-4.58741	5.87685e-06	0.00070816	265.253	365.1	Oleate	C18H34O2
%DMA.wk0	c18_pos_feature_102	-1.99125	0.0476444	0.296105	272.259	242.3	Palmitoleate	C16H30O2
%DMA.wk0	c18_pos_feature_103	-2.68899	0.00658609	0.0904128	274.274	236.9	Palmitate	C16H32O2
%DMA.wk0	c18_pos_feature_103	-2.68899	0.00658609	0.0904128	274.274	236.9	[14-Me-15.0]-Isopalmitic acid	C16H32O2
%DMA.wk0	c18_pos_feature_107	-2.76686	0.00560305	0.082115	279.232	299.6	Gamma-Linolenate	C18H30O2
%DMA.wk0	c18_pos_feature_108	-3.79932	0.000167831	0.00860179	284.295	402.6	Hexadecanol	C16H34O
%DMA.wk0	c18_pos_feature_136	2.43218	0.0153356	0.1569	288.217	213	Octanoyl-L-carnitine	C15H29NO4
%DMA.wk0	c18_pos_feature_163	2.21812	0.0311783	0.234812	289.218	261.4	Testosterone	C19H28O2
%DMA.wk0	c18_pos_feature_104	-2.24838	0.0247304	0.206308	302.306	251.5	Sphinganine	C18H39NO2
%DMA.wk0	c18_pos_feature_104	-2.24838	0.0247304	0.206308	302.306	251.5	Stearate	C18H36O2
%DMA.wk0	c18_pos_feature_127	2.13186	0.0314047	0.235452	316.249	230.2	Decanoyl-L-carnitine	C17H33NO4
%DMA.wk0	c18_pos_feature_128	2.38804	0.0163861	0.162595	342.264	233.7	Dodecenoylcarnitine	C19H35NO4
%DMA.wk0	c18_pos_feature_60	3.80889	0.000160389	0.00857329	344.28	245.4	Lauroylcarnitine	C19H37NO4
%DMA.wk0	c18_pos_feature_129	2.56919	0.0104809	0.12277	360.275	225.9	3-hydroxydodecanoyl carnitine	C19H37NO5
%DMA.wk0	c18_pos_feature_73	-3.04647	0.00278677	0.0544551	363.217	221.8	Cortisol	C21H30O5
%DMA.wk0	c18_pos_feature_137	2.91318	0.00355585	0.064812	370.296	250.9	Tetradecenoyl-L-carnitine	C21H39NO4
%DMA.wk0	c18_pos_feature_138	2.8275	0.00484284	0.0789783	372.311	259.3	Myristoyl-L-carnitine	C21H41NO4
%DMA.wk0	c18_neg_feature_91	2.41589	0.0160386	0.161054	103.04	22.5	2-Hydroxybutyrate	C4H8O3
%DMA.wk0	c18_neg_feature_35	-3.2901	0.00104155	0.0301217	104.035	22.3	Serine	C3H7NO3
%DMA.wk0	c18_neg_feature_4	-2.40732	0.0166105	0.16312	116.072	24.5	Valine	C5H11NO2
%DMA.wk0	c18_neg_feature_164	6.07664	1.86353e-09	1.0105e-06	117.056	24.6	[2-OH,2-Me-4.0]-2-Hydroxy-2-methylbutyric acid	C5H10O3
%DMA.wk0	c18_neg_feature_164	6.07664	1.86353e-09	1.0105e-06	117.056	24.6	2-Methyl-3-hydroxybutyric acid	C5H10O3
%DMA.wk0	c18_neg_feature_113	-2.75534	0.00531426	0.0795367	121.029	93.1	4-Hydroxybenzaldehyde	C7H6O2
%DMA.wk0	c18_neg_feature_66	-1.96894	0.0469493	0.295168	128.072	28	Pipecolate	C6H11NO2
%DMA.wk0	c18_neg_feature_5	-2.24979	0.023386	0.199702	131.046	23.5	Asparagine	C4H8N2O3
%DMA.wk0	c18_neg_feature_165	4.65337	3.79582e-06	0.000548875	131.071	30.6	[2-Ethyl,2-OH-4.0]-2-Ethyl-2-hydroxybutyric acid	C6H12O3
%DMA.wk0	c18_neg_feature_165	4.65337	3.79582e-06	0.000548875	131.071	30.6	[2-OH-6.0]-2-Hydroxyhexanoic acid	C6H12O3
%DMA.wk0	c18_neg_feature_40	-2.16993	0.0338942	0.245874	145.062	19.8	Glutamine	C5H10N2O3
%DMA.wk0	c18_neg_feature_146	-2.63885	0.00798358	0.100677	147.045	31.7	Trans-Cinnamate	C9H8O2
%DMA.wk0	c18_neg_feature_19	2.06368	0.0390675	0.265634	151.026	25	Xanthine	C5H4N4O2
%DMA.wk0	c18_neg_feature_88	-2.58271	0.0109198	0.123732	154.062	24.7	Histidine	C6H9N3O2
%DMA.wk0	c18_neg_feature_186	2.79763	0.00515975	0.0795367	158.082	29.6	2-Methylbutyrylglycine	C7H13NO3
%DMA.wk0	c18_neg_feature_130	2.14319	0.0325689	0.241093	190.051	30.7	5-Hydroxyindoleacetate	C10H9NO3
%DMA.wk0	c18_neg_feature_43	-2.29685	0.0212565	0.189734	203.083	35.7	Tryptophan	C11H12N2O2
%DMA.wk0	c18_neg_feature_172	2.99625	0.00331194	0.061596	227.129	35.6	[2t-12.1-diacid]-Dodec-2-enedioic acid	C12H20O4
%DMA.wk0	c18_neg_feature_81	-2.0582	0.0412725	0.27389	337.054	25.3	Aicar	C9H15N4O8P
%DMA.wk0	c18_neg_feature_95	-2.2892	0.0224751	0.195777	361.202	226.2	Cortisol	C21H30O5
%DMA.wk0	c18_neg_feature_68	-2.40379	0.0155231	0.158074	505.989	20.3	Dgtp	C10H16N5O13P3
%DMA.wk0	c18_neg_feature_68	-2.40379	0.0155231	0.158074	505.989	20.3	Adenosine Triphosphate	C10H16N5O13P3
%DMA.wk0	hilic_pos_feature_55	-2.22588	0.0259491	0.2108	102.055	297.2	1-Aminocyclopropanecarboxylate	C4H7NO2
%DMA.wk0	hilic_pos_feature_33	-2.57696	0.00976865	0.117062	106.05	308.3	Serine	C3H7NO3
%DMA.wk0	hilic_pos_feature_117	-2.48929	0.0134469	0.143066	108.081	267.1	Benzylamine	C7H9N
%DMA.wk0	hilic_pos_feature_23	-3.41456	0.000696356	0.0225432	118.061	318.2	Guanidinoacetate	C3H7N3O2
%DMA.wk0	hilic_pos_feature_66	3.14793	0.00193015	0.0414504	126.066	282.5	5-Methylcytosine	C5H7N3O
%DMA.wk0	hilic_pos_feature_95	-2.09426	0.0354584	0.252161	128.107	225.3	Prenol	C5H10O
%DMA.wk0	hilic_pos_feature_95	-2.09426	0.0354584	0.252161	128.107	225.3	2-Methylbutanal	C5H10O
%DMA.wk0	hilic_pos_feature_58	2.59636	0.00919328	0.112024	132.066	278.8	Trans-4-Hydroxy-L-Proline	C5H9NO3
%DMA.wk0	hilic_pos_feature_4	-3.02802	0.0026391	0.0520382	133.061	307.4	Asparagine	C4H8N2O3
%DMA.wk0	hilic_pos_feature_205	2.64099	0.0102999	0.121416	146.06	80.7	Indole-3-aldehyde	C9H7NO
%DMA.wk0	hilic_pos_feature_17	2.13212	0.0340991	0.24599	153.041	137.5	Xanthine	C5H4N4O2
%DMA.wk0	hilic_pos_feature_45	-2.16576	0.0305624	0.233415	159.051	230.8	Allantoin; Allantoin	C4H6N4O3
%DMA.wk0	hilic_pos_feature_111	-2.02353	0.0444786	0.283748	160.06	382.5	Methylmalonate; Methylmalonic acid	C4H6O4
%DMA.wk0	hilic_pos_feature_125	-2.03372	0.0426944	0.278928	173.081	257.7	Diacetyl	C4H6O2
%DMA.wk0	hilic_pos_feature_74	-2.0066	0.0455318	0.287925	202.118	403.3	Ethyl 3-Ureidopropionate	C6H12N2O3
%DMA.wk0	hilic_pos_feature_169	2.1962	0.0276274	0.218504	204.123	239.8	Acetyl-DL-carnitineâ€	C9H17NO4
%DMA.wk0	hilic_pos_feature_78	2.30409	0.0209218	0.189642	220.118	85.6	Pantothenate	C9H17NO5
%DMA.wk0	hilic_pos_feature_208	-2.01031	0.0414327	0.27389	224.067	66.6	Monocrotophos	C7H14NO5P
%DMA.wk0	hilic_pos_feature_170	5.71044	2.65869e-08	9.61117e-06	246.17	220.8	2-Methylbutyroylcarnitine	C12H23NO4
%DMA.wk0	hilic_pos_feature_170	5.71044	2.65869e-08	9.61117e-06	246.17	220.8	Isovaleryl-L-carnitine	C12H23NO4
%DMA.wk0	hilic_pos_feature_170	5.71044	2.65869e-08	9.61117e-06	246.17	220.8	Valeryl-L-carnitine	C12H23NO4
%DMA.wk0	hilic_pos_feature_144	-3.30875	0.000982816	0.0289439	246.243	211.1	Myristate	C14H28O2
%DMA.wk0	hilic_pos_feature_171	2.08063	0.0415444	0.27389	248.113	246.8	Malonyl-carnitine	C10H17NO6
%DMA.wk0	hilic_pos_feature_135	2.19768	0.0337129	0.245874	249.112	72.6	4-Methylcatechol	C7H8O2
%DMA.wk0	hilic_pos_feature_172	3.33992	0.000857511	0.0265706	260.186	217.8	Hexanoylcarnitine	C13H25NO4
%DMA.wk0	hilic_pos_feature_146	-2.66651	0.00789888	0.100677	274.274	208.2	Palmitate	C16H32O2
%DMA.wk0	hilic_pos_feature_56	3.25164	0.00145222	0.0351669	276.144	242.5	Glutarylcarnitine	C12H21NO6
%DMA.wk0	hilic_pos_feature_185	2.84809	0.00535227	0.0795367	288.217	215	Octanoyl-L-carnitine	C15H29NO4
%DMA.wk0	hilic_pos_feature_145	2.94022	0.00383447	0.0681718	296.259	73.6	Palmitoleate	C16H30O2
%DMA.wk0	hilic_pos_feature_145	2.94022	0.00383447	0.0681718	296.259	73.6	[C18.2]-11-Octadecen-9-ynoic acid	C18H30O2
%DMA.wk0	hilic_pos_feature_156	2.21006	0.0345716	0.248297	301.216	68.9	Retinoate	C20H28O2
%DMA.wk0	hilic_pos_feature_147	-4.15283	3.67251e-05	0.00284489	302.305	206.7	Sphinganine	C18H39NO2
%DMA.wk0	hilic_pos_feature_177	2.88106	0.00396097	0.069285	316.248	208.3	Decanoyl-L-carnitine	C17H33NO4
%DMA.wk0	hilic_pos_feature_64	2.43398	0.0151412	0.155646	330.062	226.5	Adenosine 2',3'-Cyclic Phosphate	C10H12N5O6P
%DMA.wk0	hilic_pos_feature_148	-4.59133	5.31307e-06	0.000677885	330.337	201	Arachidate	C20H40O2
%DMA.wk0	hilic_pos_feature_178	2.73235	0.00648321	0.0895673	342.263	207	Dodecenoylcarnitine	C19H35NO4
%DMA.wk0	hilic_pos_feature_70	3.77523	0.000170529	0.00860179	344.279	206	Lauroylcarnitine	C19H37NO4
%DMA.wk0	hilic_pos_feature_197	-2.07122	0.0380258	0.261835	352.321	61.2	[C22.3]-Docosatrienoic acid	C22H38O2
%DMA.wk0	hilic_pos_feature_179	2.30444	0.0246218	0.206196	360.274	212.8	3-hydroxydodecanoyl carnitine	C19H37NO5
%DMA.wk0	hilic_pos_feature_94	-2.8698	0.00476539	0.078304	363.216	74.1	Cortisol	C21H30O5
%DMA.wk0	hilic_pos_feature_186	3.51067	0.000484209	0.0185572	370.295	204.1	Tetradecenoyl-L-carnitine	C21H39NO4
%DMA.wk0	hilic_pos_feature_187	4.74978	2.58542e-06	0.000400555	372.311	203.4	Myristoyl-L-carnitine	C21H41NO4
%DMA.wk0	hilic_neg_feature_18	-2.81329	0.00475435	0.078304	104.035	330.6	Serine	C3H7NO3
%DMA.wk0	hilic_neg_feature_62	-2.34973	0.0187035	0.177152	115.004	78.5	Maleate	C4H4O4
%DMA.wk0	hilic_neg_feature_35	3.21118	0.0013029	0.0332468	130.051	307.1	5-Aminolevulinate; 5-Aminolevulinic acid	C5H9NO3
%DMA.wk0	hilic_neg_feature_2	-3.63966	0.000274053	0.0126473	131.046	327.2	Asparagine	C4H8N2O3
%DMA.wk0	hilic_neg_feature_2	-3.63966	0.000274053	0.0126473	131.046	327.2	Ureidopropionate	C4H8N2O3
%DMA.wk0	hilic_neg_feature_145	5.41997	9.92829e-08	3.05501e-05	131.071	69.6	[2-Ethyl,2-OH-4.0]-2-Ethyl-2-hydroxybutyric acid	C6H12O3
%DMA.wk0	hilic_neg_feature_114	2.17176	0.0311501	0.234812	143.108	68.6	Caprylate	C8H16O2
%DMA.wk0	hilic_neg_feature_98	2.01393	0.0440363	0.282588	147.066	226.9	Mevalonate	C6H12O4
%DMA.wk0	hilic_neg_feature_75	-2.62672	0.00895857	0.110404	152.035	139.5	3-Hydroxyanthranilate	C7H7NO3
%DMA.wk0	hilic_neg_feature_146	2.13505	0.0338325	0.245874	159.066	84.2	[3,3-diMe-5.0]-3,3-dimethylpentanedioate	C7H12O4
%DMA.wk0	hilic_neg_feature_46	2.03008	0.0420388	0.276309	163.061	186.5	Rhamnose	C6H12O5
%DMA.wk0	hilic_neg_feature_81	2.0406	0.0444057	0.283748	165.057	55	3-(2-Hydroxyphenyl)Propanoate	C9H10O3
%DMA.wk0	hilic_neg_feature_9	-2.37301	0.0183801	0.175746	173.046	307.3	Shikimate	C7H10O5
%DMA.wk0	hilic_neg_feature_77	2.85764	0.00522546	0.0795367	174.056	80.3	Indole-3-Acetate	C10H9NO2
%DMA.wk0	hilic_neg_feature_74	3.19058	0.00151414	0.0356975	181.051	97.9	Methyl Vanillate	C9H10O4
%DMA.wk0	hilic_neg_feature_22	-3.23129	0.00144116	0.0351669	182.046	53	4-Pyridoxate	C8H9NO4
%DMA.wk0	hilic_neg_feature_42	-2.52734	0.0114847	0.128404	188.056	317.3	N-Acetylglutamate	C7H11NO5
%DMA.wk0	hilic_neg_feature_169	2.31965	0.0207096	0.189642	221.06	59.8	Aldicarb-sulfone	C7H14N2O4S
%DMA.wk0	hilic_neg_feature_169	2.31965	0.0207096	0.189642	221.06	59.8	Acetamiprid	C10H11ClN4
%DMA.wk0	hilic_neg_feature_15	-2.14651	0.0324143	0.240776	88.0405	312.6	Sarcosine	C3H7NO2

## Sheet: sT8 Pathway_feature.%uAs
sTable 8. Pathway enrichment analysis for untargeted features in association with urinary arsenic species percentage
Pathway	As_species	column_type	Pathway total	Hits.total	Hits.sig	Expected	FET	EASE	Gamma	Gamma_FDR
Alanine, aspartate and glutamate metabolism	%DMA	c18	28	20	10	5.7812	0.021362	0.048461	0.0030286	0.0171618
Alanine, aspartate and glutamate metabolism	%DMA	hilic	28	22	14	10.884	0.11035	0.17696	0.0099781	0.0476906
Alanine, aspartate and glutamate metabolism	%InAs	c18	28	20	5	5.4917	0.81965	0.92485	0.078221	0.10057
Alanine, aspartate and glutamate metabolism	%InAs	hilic	28	22	8	10.881	0.53182	0.65794	0.039054	0.0895514
Alanine, aspartate and glutamate metabolism	%MMA	c18	28	20	4	5.5039	0.82106	0.92558	0.076284	0.0908916
Alanine, aspartate and glutamate metabolism	%MMA	hilic	28	22	7	10.216	0.82311	0.90189	0.12946	0.163225
alpha-Linolenic acid metabolism	%DMA	c18	12	2	2	0.60221	0.11205	0.46988	0.0041706	0.0171618
alpha-Linolenic acid metabolism	%DMA	hilic	12	8	1	2.2676	0.91478	1	0.19758	0.200574
alpha-Linolenic acid metabolism	%InAs	c18	12	2	1	0.57206	0.45491	1	0.015303	0.0359288
alpha-Linolenic acid metabolism	%InAs	hilic	12	8	2	2.2669	0.68513	0.91357	0.0678	0.104265
alpha-Linolenic acid metabolism	%MMA	c18	12	2	1	0.57332	0.45569	1	0.014658	0.0315711
Amino sugar and nucleotide sugar metabolism	%DMA	c18	35	17	1	2.168	0.90224	1	0.12849	0.143036
Amino sugar and nucleotide sugar metabolism	%DMA	hilic	35	23	8	6.0469	0.57401	0.73982	0.043968	0.0701394
Amino sugar and nucleotide sugar metabolism	%InAs	c18	35	17	2	2.0594	0.62745	0.88682	0.031083	0.0493671
Amino sugar and nucleotide sugar metabolism	%InAs	hilic	35	23	7	6.0451	0.74382	0.87299	0.08558	0.117018
Amino sugar and nucleotide sugar metabolism	%MMA	c18	35	17	1	2.0639	0.88991	1	0.11601	0.129931
Amino sugar and nucleotide sugar metabolism	%MMA	hilic	35	23	8	5.6755	0.19305	0.32718	0.015023	0.0654103
Aminoacyl-tRNA biosynthesis	%DMA	c18	22	18	11	5.4199	0.0045192	0.012288	0.0028555	0.0171618
Aminoacyl-tRNA biosynthesis	%DMA	hilic	22	18	10	10.28	0.019029	0.037307	0.0076283	0.0476906
Aminoacyl-tRNA biosynthesis	%InAs	c18	22	18	10	5.1485	0.024599	0.056925	0.0031607	0.0340276
Aminoacyl-tRNA biosynthesis	%InAs	hilic	22	18	8	10.277	0.71928	0.8248	0.077487	0.11074
Aminoacyl-tRNA biosynthesis	%MMA	c18	22	18	7	5.1599	0.24683	0.40111	0.0066163	0.0226819
Aminoacyl-tRNA biosynthesis	%MMA	hilic	22	18	9	9.6483	0.086649	0.14658	0.011065	0.0654103
Arachidonic acid metabolism	%DMA	c18	35	33	10	3.7337	0.52223	0.73533	0.019588	0.0321026
Arachidonic acid metabolism	%DMA	hilic	35	33	5	2.4187	0.72007	0.92672	0.076224	0.102287
Arachidonic acid metabolism	%InAs	c18	35	33	17	3.5468	0.4795	0.70061	0.016862	0.0364219
Arachidonic acid metabolism	%InAs	hilic	35	33	9	2.418	0.71992	0.92667	0.077683	0.11074
Arachidonic acid metabolism	%MMA	c18	35	33	12	3.5546	0.70867	0.88461	0.043118	0.0603652
Arachidonic acid metabolism	%MMA	hilic	35	33	17	2.2702	0.062843	0.17711	0.010344	0.0654103
Arginine and proline metabolism	%DMA	c18	37	24	9	5.5403	0.66703	0.81986	0.036331	0.0498495
Arginine and proline metabolism	%DMA	hilic	37	28	17	14.361	0.35167	0.45674	0.020909	0.0505563
Arginine and proline metabolism	%InAs	c18	37	24	6	5.2629	0.91387	0.97498	0.1416	0.156049
Arginine and proline metabolism	%InAs	hilic	37	28	13	14.508	0.48267	0.59229	0.03311	0.0824174
Arginine and proline metabolism	%MMA	c18	37	24	13	5.1599	0.13043	0.23899	0.004335	0.0226819
Arginine and proline metabolism	%MMA	hilic	37	28	16	13.479	0.10919	0.16698	0.011798	0.0654103
Arginine biosynthesis	%DMA	c18	14	10	5	2.7702	0.13098	0.28847	0.0044619	0.0171618
Arginine biosynthesis	%DMA	hilic	14	11	5	6.8027	0.83257	0.92462	0.12509	0.141482
Arginine biosynthesis	%InAs	c18	14	10	4	2.6315	0.26207	0.4916	0.0073744	0.0346617
Arginine biosynthesis	%InAs	hilic	14	11	2	6.8008	0.99474	0.99941	0.47758	0.47758
Arginine biosynthesis	%MMA	c18	14	10	3	2.6373	0.49998	0.75541	0.017498	0.034996
Arginine biosynthesis	%MMA	hilic	14	11	5	6.3849	0.78605	0.89795	0.10978	0.158571
Ascorbate and aldarate metabolism	%DMA	c18	8	6	2	2.7702	0.78533	0.9477	0.064138	0.0772274
Ascorbate and aldarate metabolism	%DMA	hilic	8	6	5	5.7445	0.34407	0.51498	0.02041	0.0505563
Ascorbate and aldarate metabolism	%InAs	hilic	8	6	4	5.894	0.22272	0.36515	0.014627	0.0712629
Ascorbate and aldarate metabolism	%MMA	c18	8	6	4	2.6373	0.2634	0.49315	0.0070339	0.0226819
Ascorbate and aldarate metabolism	%MMA	hilic	8	6	2	5.3917	0.92261	0.97853	0.22158	0.228614
beta-Alanine metabolism	%DMA	c18	21	13	4	4.3359	0.25634	0.43006	0.0070299	0.0172818
beta-Alanine metabolism	%DMA	hilic	21	11	4	7.7098	0.66857	0.80115	0.062257	0.0869004
beta-Alanine metabolism	%InAs	c18	21	13	6	4.1188	0.21897	0.38436	0.0063014	0.0340276
beta-Alanine metabolism	%InAs	hilic	21	11	6	7.7075	0.35718	0.50487	0.022098	0.0712629
beta-Alanine metabolism	%MMA	c18	21	13	1	4.1279	0.98845	1	0.31916	0.324963
beta-Alanine metabolism	%MMA	hilic	21	11	5	7.2362	0.43478	0.59157	0.031225	0.0792225
Biosynthesis of unsaturated fatty acids	%DMA	c18	34	11	7	3.2519	0.093548	0.2094	0.0039052	0.0171618
Biosynthesis of unsaturated fatty acids	%DMA	hilic	34	15	5	3.9305	0.56652	0.77251	0.042818	0.0699709
Biosynthesis of unsaturated fatty acids	%InAs	c18	34	11	5	3.0891	0.0076174	0.025076	0.0029795	0.0340276
Biosynthesis of unsaturated fatty acids	%InAs	hilic	34	15	7	3.9293	0.082635	0.18228	0.0096721	0.0712629
Biosynthesis of unsaturated fatty acids	%MMA	c18	34	11	9	3.0959	0.0018936	0.0072712	0.0027507	0.0226819
Biosynthesis of unsaturated fatty acids	%MMA	hilic	34	15	6	3.6891	0.022043	0.06082	0.0092224	0.0654103
Biotin metabolism	%MMA	hilic	4	2	1	1.5608	0.81423	1	0.12431	0.163225
Butanoate metabolism	%DMA	c18	15	10	6	3.011	0.068227	0.16621	0.0035706	0.0171618
Butanoate metabolism	%DMA	hilic	15	9	8	4.8375	0.040263	0.092799	0.0081161	0.0476906
Butanoate metabolism	%InAs	c18	15	10	1	2.8603	0.95358	1	0.1993	0.206965
Butanoate metabolism	%InAs	hilic	15	9	4	4.8361	0.34825	0.53601	0.021489	0.0712629
Butanoate metabolism	%MMA	c18	15	10	5	2.8666	0.31765	0.55192	0.0086118	0.0231296
Butanoate metabolism	%MMA	hilic	15	9	6	4.5404	0.070255	0.15105	0.010563	0.0654103
Caffeine metabolism	%DMA	c18	10	4	2	1.2044	0.72353	1	0.047189	0.0592373
Caffeine metabolism	%DMA	hilic	10	10	4	3.1746	0.84885	0.96785	0.13566	0.149004
Caffeine metabolism	%InAs	c18	10	4	2	1.0297	0.6654	1	0.036734	0.055101
Caffeine metabolism	%InAs	hilic	10	10	4	3.0226	0.82828	0.96204	0.12419	0.148584
Caffeine metabolism	%MMA	c18	10	4	2	1.032	0.66626	1	0.035468	0.0536813
Caffeine metabolism	%MMA	hilic	10	10	7	2.9796	0.063788	0.16133	0.010371	0.0654103
Citrate cycle (TCA cycle)	%DMA	c18	16	9	2	2.2884	0.40396	0.68153	0.012259	0.0233316
Citrate cycle (TCA cycle)	%DMA	hilic	16	9	9	4.9887	0.048371	0.10744	0.0083111	0.0476906
Citrate cycle (TCA cycle)	%InAs	c18	16	9	1	2.1738	0.90221	1	0.13007	0.149442
Citrate cycle (TCA cycle)	%InAs	hilic	16	9	6	4.9872	0.10979	0.21415	0.010468	0.0712629
Citrate cycle (TCA cycle)	%MMA	c18	16	9	1	2.1786	0.90275	1	0.12685	0.136694
Citrate cycle (TCA cycle)	%MMA	hilic	16	9	2	4.6823	0.95965	0.99369	0.29499	0.29499
Cysteine and methionine metabolism	%DMA	c18	33	17	4	3.7337	0.52223	0.73533	0.019588	0.0321026
Cysteine and methionine metabolism	%DMA	hilic	33	20	7	8.6168	0.64625	0.77562	0.057209	0.0818027
Cysteine and methionine metabolism	%InAs	c18	33	17	1	3.5468	0.97809	1	0.26916	0.26916
Cysteine and methionine metabolism	%InAs	hilic	33	20	4	8.6143	0.94762	0.98075	0.25281	0.268861
Cysteine and methionine metabolism	%MMA	c18	33	17	6	3.5546	0.13212	0.2681	0.0043613	0.0226819
Cysteine and methionine metabolism	%MMA	hilic	33	20	4	8.0875	0.84023	0.92217	0.14034	0.166235
D-Arginine and D-ornithine metabolism	%DMA	c18	4	4	2	1.084	0.29519	0.6818	0.0081177	0.018723
D-Arginine and D-ornithine metabolism	%DMA	hilic	4	4	2	3.1746	0.19833	0.38792	0.012993	0.0476906
D-Arginine and D-ornithine metabolism	%InAs	c18	4	4	2	1.0297	0.27392	0.66163	0.0077026	0.0346617
D-Arginine and D-ornithine metabolism	%InAs	hilic	4	4	2	3.3248	0.22718	0.42412	0.014824	0.0712629
D-Arginine and D-ornithine metabolism	%MMA	c18	4	4	2	0.91731	0.22994	0.61899	0.006218	0.0226819
D-Arginine and D-ornithine metabolism	%MMA	hilic	4	4	2	2.9796	0.58809	0.81818	0.051766	0.106257
D-Glutamine and D-glutamate metabolism	%DMA	c18	6	6	4	0.96354	0.2479	0.63841	0.0068147	0.0172818
D-Glutamine and D-glutamate metabolism	%DMA	hilic	6	6	4	3.1746	0.39179	0.6306	0.023779	0.0506337
D-Glutamine and D-glutamate metabolism	%InAs	c18	6	6	2	0.91529	0.6219	1	0.030346	0.0493671
D-Glutamine and D-glutamate metabolism	%InAs	hilic	6	6	2	3.1737	0.39158	0.63042	0.024636	0.0712629
D-Glutamine and D-glutamate metabolism	%MMA	c18	6	6	2	0.91731	0.62276	1	0.029251	0.0480336
D-Glutamine and D-glutamate metabolism	%MMA	hilic	6	6	3	2.9796	0.34436	0.5842	0.023576	0.0692006
Drug metabolism - cytochrome P450	%DMA	c18	43	15	7	3.1315	0.0081365	0.026641	0.0028918	0.0171618
Drug metabolism - cytochrome P450	%DMA	hilic	43	20	8	6.8027	0.52816	0.68884	0.037454	0.0660373
Drug metabolism - cytochrome P450	%InAs	c18	43	15	7	2.9747	0.0059127	0.020435	0.0029619	0.0340276
Drug metabolism - cytochrome P450	%InAs	hilic	43	20	8	6.8008	0.69352	0.8289	0.070029	0.104265
Drug metabolism - cytochrome P450	%MMA	c18	43	15	2	2.9813	0.81855	0.95798	0.075226	0.0908916
Drug metabolism - cytochrome P450	%MMA	hilic	43	20	6	6.3849	0.6295	0.78188	0.05986	0.109027
Drug metabolism - other enzymes	%DMA	c18	27	10	1	2.168	0.90224	1	0.12849	0.143036
Drug metabolism - other enzymes	%InAs	c18	27	10	1	2.0594	0.88934	1	0.11903	0.139731
Drug metabolism - other enzymes	%InAs	hilic	27	8	1	4.0805	0.98836	1	0.40703	0.413197
Drug metabolism - other enzymes	%MMA	c18	27	10	1	2.0639	0.88991	1	0.11601	0.129931
Fatty acid biosynthesis	%DMA	c18	10	5	3	1.9271	0.29956	0.58548	0.0082508	0.018723
Fatty acid biosynthesis	%DMA	hilic	10	5	2	2.5699	0.24585	0.48024	0.015022	0.0479273
Fatty acid biosynthesis	%InAs	c18	10	5	2	1.7162	0.52497	0.83674	0.020236	0.040472
Fatty acid biosynthesis	%InAs	hilic	10	5	3	2.5692	0.48362	0.74876	0.033213	0.0824174
Fatty acid biosynthesis	%MMA	c18	10	5	2	1.8346	0.56238	0.85615	0.022611	0.0414873
Fatty acid biosynthesis	%MMA	hilic	10	5	3	2.4121	0.43943	0.71416	0.031689	0.0792225
Fatty acid degradation	%DMA	hilic	36	11	1	2.2676	0.91478	1	0.19758	0.200574
Fatty acid degradation	%InAs	hilic	36	11	2	2.2669	0.68513	0.91357	0.0678	0.104265
Fatty acid degradation	%MMA	c18	36	4	1	0.45865	0.3851	1	0.01113	0.02597
Fatty acid degradation	%MMA	hilic	36	11	1	2.1283	0.89965	1	0.19202	0.203943
Fatty acid elongation	%InAs	hilic	30	10	1	2.1158	0.89941	1	0.18104	0.205588
Fatty acid elongation	%MMA	c18	30	2	1	0.22933	0.21562	1	0.0059003	0.0226819
Fatty acid elongation	%MMA	hilic	30	10	1	1.9864	0.88292	1	0.17463	0.192389
Folate biosynthesis	%DMA	hilic	24	11	1	1.3605	0.77096	1	0.094302	0.119212
Folate biosynthesis	%InAs	c18	24	2	1	0.22882	0.21518	1	0.0062153	0.0340276
Folate biosynthesis	%MMA	hilic	24	11	1	1.277	0.74743	1	0.093474	0.14819
Fructose and mannose metabolism	%DMA	c18	20	14	3	2.6497	0.76357	0.94044	0.057394	0.0705468
Fructose and mannose metabolism	%DMA	hilic	20	14	7	5.8957	0.37056	0.54218	0.022209	0.0506337
Fructose and mannose metabolism	%InAs	c18	20	14	1	2.6315	0.94046	1	0.17588	0.186226
Fructose and mannose metabolism	%InAs	hilic	20	14	7	5.894	0.37029	0.54191	0.023029	0.0712629
Fructose and mannose metabolism	%MMA	c18	20	14	2	2.6373	0.76041	0.93912	0.055421	0.0731551
Fructose and mannose metabolism	%MMA	hilic	20	14	7	5.3917	0.15644	0.27924	0.01351	0.0654103
Galactose metabolism	%DMA	hilic	27	23	9	3.3258	0.42833	0.66318	0.026782	0.0527763
Galactose metabolism	%InAs	hilic	27	23	9	3.3248	0.66655	0.86495	0.063176	0.104265
Galactose metabolism	%MMA	hilic	27	23	11	3.1215	0.18935	0.37477	0.014862	0.0654103
Glutathione metabolism	%DMA	c18	19	5	2	1.2044	0.34207	0.72003	0.0096783	0.0203936
Glutathione metabolism	%DMA	hilic	19	7	2	4.5351	0.85366	0.9535	0.13904	0.150253
Glutathione metabolism	%InAs	c18	19	5	2	1.1441	0.31857	0.70023	0.0090887	0.03495
Glutathione metabolism	%InAs	hilic	19	7	1	4.5338	0.85351	0.95345	0.14064	0.162463
Glutathione metabolism	%MMA	c18	19	5	2	1.1466	0.31955	0.70108	0.0086736	0.0231296
Glutathione metabolism	%MMA	hilic	19	7	2	4.2566	0.63194	0.8169	0.060384	0.109027
Glycerolipid metabolism	%DMA	c18	7	5	1	1.084	0.68538	1	0.039488	0.0529498
Glycerolipid metabolism	%DMA	hilic	7	5	1	2.2676	0.91478	1	0.19758	0.200574
Glycerolipid metabolism	%InAs	c18	7	5	1	1.0297	0.6654	1	0.036734	0.055101
Glycerolipid metabolism	%InAs	hilic	7	5	2	2.2669	0.91471	1	0.19915	0.21521
Glycerolipid metabolism	%MMA	hilic	7	5	1	2.1283	0.89965	1	0.19202	0.203943
Glycerophospholipid metabolism	%DMA	c18	13	4	1	1.2044	0.72353	1	0.047189	0.0592373
Glycerophospholipid metabolism	%DMA	hilic	13	10	4	3.9305	0.35235	0.56224	0.020954	0.0505563
Glycerophospholipid metabolism	%InAs	c18	13	4	1	1.1441	0.70394	1	0.043783	0.0591071
Glycerophospholipid metabolism	%InAs	hilic	13	10	1	3.9293	0.98625	1	0.39121	0.403247
Glycerophospholipid metabolism	%MMA	c18	13	4	1	1.1466	0.70478	1	0.042337	0.0603652
Glycerophospholipid metabolism	%MMA	hilic	13	10	2	3.6891	0.90184	0.98132	0.19453	0.203943
Glycine, serine and threonine metabolism	%DMA	c18	30	19	7	5.5403	0.48243	0.65857	0.016683	0.0307593
Glycine, serine and threonine metabolism	%DMA	hilic	30	16	9	9.5238	0.22832	0.3389	0.014236	0.0476906
Glycine, serine and threonine metabolism	%InAs	c18	30	19	7	5.2629	0.43013	0.6102	0.013892	0.0359288
Glycine, serine and threonine metabolism	%InAs	hilic	30	16	5	9.6722	0.64578	0.76798	0.058463	0.103508
Glycine, serine and threonine metabolism	%MMA	c18	30	19	6	5.1599	0.41055	0.59167	0.012281	0.0275094
Glycine, serine and threonine metabolism	%MMA	hilic	30	16	8	8.9389	0.16692	0.26273	0.013926	0.0654103
Glycolysis or Gluconeogenesis	%DMA	c18	23	11	2	1.2044	0.72353	1	0.047189	0.0592373
Glycolysis or Gluconeogenesis	%DMA	hilic	23	12	6	3.1746	0.19833	0.38792	0.012993	0.0476906
Glycolysis or Gluconeogenesis	%InAs	hilic	23	12	3	3.1737	0.39158	0.63042	0.024636	0.0712629
Glycolysis or Gluconeogenesis	%MMA	hilic	23	12	2	2.9796	0.82065	0.95957	0.128	0.163225
Glycosaminoglycan biosynthesis - chondroitin sulfate / dermatan sulfate	%InAs	hilic	8	2	1	0.30226	0.27855	1	0.017323	0.0712629
Glycosaminoglycan degradation	%DMA	hilic	21	5	1	0.90703	0.62521	1	0.052905	0.0805599
Glycosaminoglycan degradation	%InAs	hilic	21	5	1	0.90677	0.62509	1	0.054195	0.100863
Glycosaminoglycan degradation	%MMA	hilic	21	5	1	0.85132	0.59998	1	0.053946	0.106257
Glycosphingolipid biosynthesis - ganglio series	%DMA	c18	21	2	1	0.36133	0.31894	1	0.0088711	0.019385
Glycosphingolipid biosynthesis - ganglio series	%MMA	c18	21	2	1	0.34399	0.30546	1	0.0082267	0.0231296
Glycosphingolipid biosynthesis - globo and isoglobo series	%DMA	c18	15	1	1	0.24088	0.22579	1	0.0062845	0.0171618
Glycosphingolipid biosynthesis - globo and isoglobo series	%MMA	c18	15	1	1	0.22933	0.21562	1	0.0059003	0.0226819
Glycosphingolipid biosynthesis - lacto and neolacto series	%DMA	c18	48	5	1	0.48177	0.40097	1	0.012119	0.0233316
Glycosphingolipid biosynthesis - lacto and neolacto series	%MMA	c18	48	5	1	0.45865	0.3851	1	0.01113	0.02597
Glycosylphosphatidylinositol (GPI)-anchor biosynthesis	%DMA	hilic	11	3	1	1.2094	0.73007	1	0.079387	0.102287
Glycosylphosphatidylinositol (GPI)-anchor biosynthesis	%InAs	hilic	11	3	1	1.209	0.72996	1	0.080879	0.112894
Glyoxylate and dicarboxylate metabolism	%DMA	c18	31	12	3	2.6497	0.5037	0.7588	0.01817	0.0321026
Glyoxylate and dicarboxylate metabolism	%DMA	hilic	31	13	8	6.3492	0.29123	0.44478	0.017286	0.0505563
Glyoxylate and dicarboxylate metabolism	%InAs	c18	31	12	3	2.5171	0.46759	0.73142	0.016086	0.0361935
Glyoxylate and dicarboxylate metabolism	%InAs	hilic	31	13	4	6.3474	0.78272	0.89644	0.1009	0.127553
Glyoxylate and dicarboxylate metabolism	%MMA	c18	31	12	1	2.5226	0.93301	1	0.16045	0.166393
Glyoxylate and dicarboxylate metabolism	%MMA	hilic	31	13	4	5.9592	0.86717	0.94936	0.16055	0.186353
Histidine metabolism	%DMA	c18	16	16	3	5.4199	0.92421	0.97863	0.15159	0.160385
Histidine metabolism	%DMA	hilic	16	16	9	12.547	0.61291	0.72384	0.050573	0.0787998
Histidine metabolism	%InAs	c18	16	16	4	5.1485	0.77699	0.9022	0.062417	0.0822078
Histidine metabolism	%InAs	hilic	16	16	6	12.695	0.90924	0.95271	0.19231	0.211226
Histidine metabolism	%MMA	c18	16	16	6	5.1599	0.24683	0.40111	0.0066163	0.0226819
Histidine metabolism	%MMA	hilic	16	16	8	11.635	0.62776	0.74069	0.05949	0.109027
Inositol phosphate metabolism	%DMA	c18	21	12	3	1.6862	0.51581	0.83246	0.019083	0.0321026
Inositol phosphate metabolism	%DMA	hilic	21	13	8	4.384	0.13298	0.25969	0.010673	0.0476906
Inositol phosphate metabolism	%InAs	hilic	21	13	4	4.3827	0.13285	0.25951	0.0112	0.0712629
Inositol phosphate metabolism	%MMA	c18	21	12	1	1.6053	0.81951	1	0.07563	0.0908916
Inositol phosphate metabolism	%MMA	hilic	21	13	1	4.1147	0.93257	0.98826	0.23726	0.240967
Linoleic acid metabolism	%DMA	c18	4	4	4	1.4453	0.16572	0.4275	0.0050541	0.0171618
Linoleic acid metabolism	%DMA	hilic	4	4	1	0.60469	0.47989	1	0.03178	0.0591461
Linoleic acid metabolism	%InAs	c18	4	4	2	1.3729	0.4055	0.76482	0.012631	0.0358986
Linoleic acid metabolism	%InAs	hilic	4	4	1	0.60451	0.47979	1	0.032795	0.0824174
Linoleic acid metabolism	%MMA	c18	4	4	3	1.376	0.038623	0.1455	0.003129	0.0226819
Linoleic acid metabolism	%MMA	hilic	4	4	1	0.56755	0.45683	1	0.033495	0.0806361
Lysine degradation	%DMA	c18	19	12	2	4.6972	0.86843	0.95826	0.10261	0.118706
Lysine degradation	%DMA	hilic	19	11	4	8.6168	0.64625	0.77562	0.057209	0.0818027
Lysine degradation	%InAs	c18	19	12	3	4.5765	0.68924	0.85082	0.040917	0.0591071
Lysine degradation	%InAs	hilic	19	11	4	8.9165	0.95757	0.98488	0.27573	0.288655
Lysine degradation	%MMA	c18	19	12	4	4.5865	0.69101	0.85193	0.03971	0.05852
Lysine degradation	%MMA	hilic	19	11	5	8.5132	0.21677	0.33045	0.016101	0.0654103
Mannose type O-glycan biosynthesis	%DMA	hilic	16	3	2	0.45351	0.38743	1	0.023446	0.0506337
Metabolism of xenobiotics by cytochrome P450	%DMA	c18	68	28	7	4.095	0.59934	0.792	0.02701	0.0398398
Metabolism of xenobiotics by cytochrome P450	%DMA	hilic	68	27	5	4.8375	0.54106	0.73036	0.039165	0.0672835
Metabolism of xenobiotics by cytochrome P450	%InAs	c18	68	28	8	3.89	0.34449	0.54788	0.010015	0.03495
Metabolism of xenobiotics by cytochrome P450	%InAs	hilic	68	27	4	5.1383	0.90688	0.97331	0.18949	0.211226
Metabolism of xenobiotics by cytochrome P450	%MMA	c18	68	28	4	3.8986	0.76765	0.9142	0.057479	0.0731551
Metabolism of xenobiotics by cytochrome P450	%MMA	hilic	68	27	4	4.8242	0.8807	0.96369	0.17253	0.192389
Mucin type O-glycan biosynthesis	%InAs	hilic	10	1	1	0.75564	0.55835	1	0.042779	0.0895514
N-Glycan biosynthesis	%DMA	hilic	38	5	2	1.6629	0.83518	1	0.1267	0.141482
N-Glycan biosynthesis	%InAs	hilic	38	5	1	1.6624	0.83509	1	0.12833	0.150844
Nicotinate and nicotinamide metabolism	%DMA	c18	15	8	4	1.6862	0.23074	0.51058	0.0063993	0.0171618
Nicotinate and nicotinamide metabolism	%DMA	hilic	15	8	5	3.6281	0.49944	0.72197	0.033949	0.0614752
Nicotinate and nicotinamide metabolism	%InAs	c18	15	8	4	1.6018	0.20776	0.48153	0.0060505	0.0340276
Nicotinate and nicotinamide metabolism	%InAs	hilic	15	8	4	3.7782	0.75132	0.90862	0.088279	0.118294
Nicotinate and nicotinamide metabolism	%MMA	c18	15	8	2	1.6053	0.48813	0.81633	0.016682	0.0345997
Nicotinate and nicotinamide metabolism	%MMA	hilic	15	8	4	3.4053	0.68169	0.87255	0.072417	0.121947
Nitrogen metabolism	%DMA	c18	6	2	2	0.48177	0.072853	0.39796	0.0036294	0.0171618
Nitrogen metabolism	%DMA	hilic	6	3	1	1.5117	0.80569	1	0.11012	0.131751
Nitrogen metabolism	%InAs	c18	6	2	1	0.45765	0.3844	1	0.01165	0.03495
Nitrogen metabolism	%MMA	c18	6	2	1	0.45865	0.3851	1	0.01113	0.02597
Nitrogen metabolism	%MMA	hilic	6	3	1	1.4189	0.78337	1	0.10853	0.158571
One carbon pool by folate	%InAs	c18	9	2	1	0.22882	0.21518	1	0.0062153	0.0340276
Pantothenate and CoA biosynthesis	%DMA	c18	17	10	5	4.095	0.10164	0.20832	0.0040191	0.0171618
Pantothenate and CoA biosynthesis	%DMA	hilic	17	11	4	7.8609	0.82037	0.91086	0.11795	0.138643
Pantothenate and CoA biosynthesis	%InAs	c18	17	10	6	3.89	0.18156	0.33665	0.0055051	0.0340276
Pantothenate and CoA biosynthesis	%InAs	hilic	17	11	4	7.8586	0.68902	0.81621	0.068823	0.104265
Pantothenate and CoA biosynthesis	%MMA	c18	17	10	3	3.8986	0.76765	0.9142	0.057479	0.0731551
Pantothenate and CoA biosynthesis	%MMA	hilic	17	11	7	7.3781	0.30802	0.45145	0.021116	0.0692006
Pentose and glucuronate interconversions	%DMA	c18	17	12	2	2.6497	0.94208	1	0.17652	0.182714
Pentose and glucuronate interconversions	%DMA	hilic	17	13	7	5.8957	0.72281	0.85981	0.077074	0.102287
Pentose and glucuronate interconversions	%InAs	c18	17	12	4	2.5171	0.93258	1	0.16426	0.177401
Pentose and glucuronate interconversions	%InAs	hilic	17	13	5	6.0451	0.57371	0.73959	0.045129	0.0895514
Pentose and glucuronate interconversions	%MMA	c18	17	12	3	2.5226	0.73777	0.93114	0.049556	0.0676862
Pentose and glucuronate interconversions	%MMA	hilic	17	13	5	5.5336	0.82497	0.92906	0.13058	0.163225
Pentose phosphate pathway	%DMA	c18	22	12	1	3.7337	0.98233	1	0.28608	0.291012
Pentose phosphate pathway	%DMA	hilic	22	19	8	8.1633	0.72832	0.84424	0.078823	0.102287
Pentose phosphate pathway	%InAs	c18	22	12	2	3.5468	0.88728	0.97721	0.1174	0.139731
Pentose phosphate pathway	%InAs	hilic	22	19	6	8.4632	0.76356	0.86837	0.092928	0.122082
Pentose phosphate pathway	%MMA	c18	22	12	2	3.5546	0.88806	0.97742	0.11457	0.129931
Pentose phosphate pathway	%MMA	hilic	22	19	6	7.6619	0.79915	0.89766	0.11622	0.16073
Phenylalanine metabolism	%DMA	c18	10	9	2	3.2519	0.8558	0.96896	0.09495	0.112041
Phenylalanine metabolism	%DMA	hilic	10	9	5	5.1398	0.4065	0.59371	0.024939	0.0506337
Phenylalanine metabolism	%InAs	c18	10	9	2	3.0891	0.83398	0.96259	0.084747	0.106426
Phenylalanine metabolism	%InAs	hilic	10	9	7	5.1383	0.1259	0.23774	0.010974	0.0712629
Phenylalanine metabolism	%MMA	c18	10	9	6	3.0959	0.18648	0.36561	0.0053061	0.0226819
Phenylalanine metabolism	%MMA	hilic	10	9	2	4.8242	0.8807	0.96369	0.17253	0.192389
Phenylalanine, tyrosine and tryptophan biosynthesis	%DMA	c18	4	4	1	0.96354	0.64203	1	0.032503	0.045659
Phenylalanine, tyrosine and tryptophan biosynthesis	%DMA	hilic	4	3	2	1.3605	0.1415	0.40026	0.010949	0.0476906
Phenylalanine, tyrosine and tryptophan biosynthesis	%InAs	hilic	4	3	2	1.3602	0.40273	0.76903	0.025527	0.0712629
Phenylalanine, tyrosine and tryptophan biosynthesis	%MMA	c18	4	4	3	0.91731	0.052931	0.22654	0.0032908	0.0226819
Phenylalanine, tyrosine and tryptophan biosynthesis	%MMA	hilic	4	3	1	1.277	0.37057	0.74542	0.025551	0.0692006
Phosphatidylinositol signaling system	%DMA	hilic	17	10	4	1.9652	0.11834	0.30717	0.010218	0.0476906
Phosphatidylinositol signaling system	%InAs	hilic	17	10	2	1.9647	0.30989	0.60217	0.019074	0.0712629
Phosphatidylinositol signaling system	%MMA	hilic	17	10	1	1.8445	0.56804	0.86186	0.048326	0.104706
Phosphonate and phosphinate metabolism	%DMA	c18	4	2	1	0.84309	0.59276	1	0.026264	0.0397327
Phosphonate and phosphinate metabolism	%DMA	hilic	4	3	1	1.3605	0.033873	0.13988	0.0079659	0.0476906
Phosphonate and phosphinate metabolism	%InAs	hilic	4	3	1	1.3602	0.14141	0.40013	0.011485	0.0712629
Phosphonate and phosphinate metabolism	%MMA	c18	4	2	1	0.80265	0.57366	1	0.023707	0.0414873
Phosphonate and phosphinate metabolism	%MMA	hilic	4	3	1	1.277	0.37057	0.74542	0.025551	0.0692006
Porphyrin and chlorophyll metabolism	%DMA	c18	27	7	4	2.0475	0.13651	0.32905	0.0045509	0.0171618
Porphyrin and chlorophyll metabolism	%DMA	hilic	27	11	5	5.291	0.14333	0.26233	0.011009	0.0476906
Porphyrin and chlorophyll metabolism	%InAs	c18	27	7	2	1.945	0.59528	0.8721	0.027081	0.0471734
Porphyrin and chlorophyll metabolism	%InAs	hilic	27	11	4	5.4406	0.29174	0.45871	0.018037	0.0712629
Porphyrin and chlorophyll metabolism	%MMA	c18	27	7	4	1.8346	0.27307	0.55682	0.0072906	0.0226819
Porphyrin and chlorophyll metabolism	%MMA	hilic	27	11	4	4.966	0.56518	0.74831	0.047858	0.104706
Primary bile acid biosynthesis	%DMA	c18	46	36	1	6.8652	0.99947	1	0.54597	0.54597
Primary bile acid biosynthesis	%DMA	hilic	46	28	14	4.5351	0.15249	0.28722	0.011315	0.0476906
Primary bile acid biosynthesis	%InAs	c18	46	36	7	6.5215	0.96893	0.99248	0.23695	0.241421
Primary bile acid biosynthesis	%InAs	hilic	46	28	4	4.5338	0.68415	0.85098	0.067547	0.104265
Primary bile acid biosynthesis	%MMA	c18	46	36	16	6.5358	0.19255	0.31168	0.0054243	0.0226819
Primary bile acid biosynthesis	%MMA	hilic	46	28	10	4.2566	0.11862	0.23756	0.01212	0.0654103
Propanoate metabolism	%DMA	c18	19	7	5	2.168	0.054066	0.15617	0.0033968	0.0171618
Propanoate metabolism	%DMA	hilic	19	7	5	3.4769	0.4643	0.69363	0.030164	0.0577425
Propanoate metabolism	%InAs	c18	19	7	2	2.0594	0.62745	0.88682	0.031083	0.0493671
Propanoate metabolism	%InAs	hilic	19	7	4	3.4759	0.11865	0.25388	0.010743	0.0712629
Propanoate metabolism	%MMA	c18	19	7	3	2.0639	0.62872	0.8874	0.030021	0.0480336
Propanoate metabolism	%MMA	hilic	19	7	4	3.2634	0.65234	0.85634	0.064991	0.114173
Purine metabolism	%DMA	c18	65	28	9	5.7812	0.20799	0.34191	0.0058895	0.0171618
Purine metabolism	%DMA	hilic	65	40	6	12.094	0.87652	0.93284	0.15709	0.167064
Purine metabolism	%InAs	c18	65	29	6	5.6062	0.49445	0.6684	0.017896	0.0371686
Purine metabolism	%InAs	hilic	65	40	11	12.09	0.079512	0.12945	0.0095848	0.0712629
Purine metabolism	%MMA	c18	65	29	1	5.6185	0.9978	1	0.44857	0.44857
Purine metabolism	%MMA	hilic	65	40	8	11.351	0.71741	0.81766	0.082984	0.134849
Pyrimidine metabolism	%DMA	c18	39	21	8	5.6608	0.098502	0.18473	0.0039745	0.0171618
Pyrimidine metabolism	%DMA	hilic	39	24	6	12.245	0.97318	0.98919	0.32313	0.32313
Pyrimidine metabolism	%InAs	c18	39	21	7	5.3773	0.45176	0.63022	0.015114	0.0359288
Pyrimidine metabolism	%InAs	hilic	39	24	9	12.241	0.5757	0.69153	0.045444	0.0895514
Pyrimidine metabolism	%MMA	c18	39	21	3	5.3892	0.92196	0.97778	0.14654	0.154835
Pyrimidine metabolism	%MMA	hilic	39	24	7	11.493	0.83398	0.90519	0.13621	0.166235
Pyruvate metabolism	%DMA	hilic	19	6	4	3.0234	0.35494	0.59594	0.021128	0.0505563
Pyruvate metabolism	%InAs	hilic	19	6	2	3.0226	0.5994	0.826	0.049411	0.0945868
Pyruvate metabolism	%MMA	hilic	19	6	2	2.8377	0.7985	0.95283	0.11588	0.16073
Retinol metabolism	%DMA	hilic	16	15	5	1.3605	0.40287	0.76912	0.024647	0.0506337
Retinol metabolism	%InAs	c18	16	14	4	1.1441	0.70394	1	0.043783	0.0591071
Retinol metabolism	%InAs	hilic	16	15	2	1.3602	0.77086	1	0.095862	0.123514
Riboflavin metabolism	%DMA	hilic	4	2	1	1.5117	0.80569	1	0.11012	0.131751
Riboflavin metabolism	%InAs	hilic	4	2	1	1.5113	0.80559	1	0.11173	0.136107
Riboflavin metabolism	%MMA	hilic	4	2	1	1.4189	0.78337	1	0.10853	0.158571
Selenocompound metabolism	%DMA	c18	16	3	1	0.48177	0.40097	1	0.012119	0.0233316
Selenocompound metabolism	%DMA	hilic	16	6	1	1.6629	0.83518	1	0.1267	0.141482
Selenocompound metabolism	%InAs	c18	16	3	1	0.45765	0.3844	1	0.01165	0.03495
Selenocompound metabolism	%InAs	hilic	16	6	2	1.6624	0.51068	0.83347	0.036357	0.0869971
Selenocompound metabolism	%MMA	hilic	16	6	1	1.5608	0.81423	1	0.12431	0.163225
Sphingolipid metabolism	%DMA	c18	9	7	2	2.0475	0.625	0.88619	0.030168	0.0434125
Sphingolipid metabolism	%DMA	hilic	9	8	2	2.8723	0.80553	0.95528	0.11004	0.131751
Sphingolipid metabolism	%InAs	c18	9	7	2	1.945	0.59528	0.8721	0.027081	0.0471734
Sphingolipid metabolism	%InAs	hilic	9	8	2	2.8714	0.80539	0.95524	0.11163	0.136107
Sphingolipid metabolism	%MMA	c18	9	7	2	1.9493	0.59656	0.87272	0.026124	0.0443316
Sphingolipid metabolism	%MMA	hilic	9	8	3	2.6958	0.77398	0.94499	0.10429	0.158571
Starch and sucrose metabolism	%DMA	hilic	13	11	2	2.1164	0.64706	0.89822	0.057384	0.0818027
Starch and sucrose metabolism	%InAs	hilic	13	11	2	2.1158	0.6469	0.89815	0.058706	0.103508
Starch and sucrose metabolism	%MMA	hilic	13	11	3	1.9864	0.31639	0.60686	0.021656	0.0692006
Steroid biosynthesis	%DMA	c18	41	21	1	2.4088	0.92473	1	0.15223	0.160385
Steroid biosynthesis	%DMA	hilic	41	17	8	1.8141	0.023738	0.091002	0.0077337	0.0476906
Steroid biosynthesis	%InAs	c18	41	21	1	2.2882	0.9136	1	0.14131	0.156049
Steroid biosynthesis	%InAs	hilic	41	17	7	1.8135	0.26567	0.55676	0.016656	0.0712629
Steroid biosynthesis	%MMA	hilic	41	17	3	1.7026	0.52296	0.83901	0.041536	0.0964229
Steroid hormone biosynthesis	%DMA	c18	85	78	27	8.6718	0.1409	0.22555	0.0046231	0.0171618
Steroid hormone biosynthesis	%DMA	hilic	85	73	19	9.2215	0.30476	0.43237	0.018033	0.0505563
Steroid hormone biosynthesis	%InAs	c18	85	78	22	8.2376	0.43901	0.58077	0.01438	0.0359288
Steroid hormone biosynthesis	%InAs	hilic	85	73	25	9.2188	0.014329	0.029844	0.007943	0.0712629
Steroid hormone biosynthesis	%MMA	c18	85	78	24	8.2558	0.011561	0.024455	0.0028453	0.0226819
Steroid hormone biosynthesis	%MMA	hilic	85	73	26	8.6551	0.35708	0.49488	0.024512	0.0692006
Synthesis and degradation of ketone bodies	%DMA	c18	5	2	2	0.84309	0.20093	0.58917	0.0057403	0.0171618
Synthesis and degradation of ketone bodies	%DMA	hilic	5	2	2	0.75586	0.16562	0.55649	0.01177	0.0476906
Synthesis and degradation of ketone bodies	%InAs	c18	5	2	1	0.80088	0.57281	1	0.02464	0.0458814
Synthesis and degradation of ketone bodies	%InAs	hilic	5	2	1	0.75564	0.55835	1	0.042779	0.0895514
Synthesis and degradation of ketone bodies	%MMA	c18	5	2	1	0.80265	0.57366	1	0.023707	0.0414873
Synthesis and degradation of ketone bodies	%MMA	hilic	5	2	2	0.70943	0.14879	0.53179	0.013216	0.0654103
Taurine and hypotaurine metabolism	%InAs	c18	8	6	1	1.1441	0.70394	1	0.043783	0.0591071
Taurine and hypotaurine metabolism	%MMA	hilic	8	6	1	2.2702	0.68444	0.91277	0.073168	0.121947
Terpenoid backbone biosynthesis	%DMA	c18	15	3	1	0.84309	0.59276	1	0.026264	0.0397327
Terpenoid backbone biosynthesis	%DMA	hilic	15	6	1	1.8141	0.55985	0.85871	0.041823	0.0699709
Terpenoid backbone biosynthesis	%InAs	c18	15	3	1	0.80088	0.57281	1	0.02464	0.0458814
Terpenoid backbone biosynthesis	%InAs	hilic	15	6	1	1.8135	0.55969	0.85863	0.042978	0.0895514
Terpenoid backbone biosynthesis	%MMA	hilic	15	6	1	1.7026	0.8407	1	0.14066	0.166235
Tryptophan metabolism	%DMA	c18	41	27	11	6.6243	0.20338	0.32589	0.0057917	0.0171618
Tryptophan metabolism	%DMA	hilic	41	30	14	11.64	0.16912	0.25302	0.011895	0.0476906
Tryptophan metabolism	%InAs	c18	41	27	12	6.407	0.09309	0.16958	0.0040178	0.0340276
Tryptophan metabolism	%InAs	hilic	41	30	16	11.788	0.39046	0.51056	0.024548	0.0712629
Tryptophan metabolism	%MMA	c18	41	27	6	6.4212	0.90285	0.96439	0.12693	0.136694
Tryptophan metabolism	%MMA	hilic	41	30	10	11.351	0.59258	0.71077	0.052577	0.106257
Tyrosine metabolism	%DMA	c18	42	35	7	10.238	0.90836	0.95563	0.1343	0.146735
Tyrosine metabolism	%DMA	hilic	42	36	19	16.78	0.21694	0.29527	0.013749	0.0476906
Tyrosine metabolism	%InAs	c18	42	35	7	9.8394	0.88463	0.942	0.11536	0.139731
Tyrosine metabolism	%InAs	hilic	42	36	17	16.775	0.1472	0.2097	0.011683	0.0712629
Tyrosine metabolism	%MMA	c18	42	35	10	9.7464	0.6565	0.77222	0.033947	0.0528064
Tyrosine metabolism	%MMA	hilic	42	36	18	15.749	0.29612	0.38926	0.020373	0.0692006
Ubiquinone and other terpenoid-quinone biosynthesis	%DMA	c18	9	4	1	0.72265	0.53679	1	0.02079	0.0331516
Ubiquinone and other terpenoid-quinone biosynthesis	%DMA	hilic	9	4	1	1.2094	0.34479	0.72814	0.020457	0.0505563
Ubiquinone and other terpenoid-quinone biosynthesis	%MMA	c18	9	4	1	0.68798	0.51824	1	0.018844	0.0363884
Ubiquinone and other terpenoid-quinone biosynthesis	%MMA	hilic	9	4	1	1.1351	0.31538	0.70348	0.02159	0.0692006
Valine, leucine and isoleucine biosynthesis	%DMA	c18	8	7	5	3.1315	0.19249	0.37444	0.0055672	0.0171618
Valine, leucine and isoleucine biosynthesis	%DMA	hilic	8	7	5	3.3258	0.011003	0.035387	0.0074521	0.0476906
Valine, leucine and isoleucine biosynthesis	%InAs	c18	8	7	4	2.9747	0.34361	0.57819	0.0099825	0.03495
Valine, leucine and isoleucine biosynthesis	%InAs	hilic	8	7	3	3.3248	0.66655	0.86495	0.063176	0.104265
Valine, leucine and isoleucine biosynthesis	%MMA	c18	8	7	5	2.9813	0.16624	0.3383	0.0049311	0.0226819
Valine, leucine and isoleucine biosynthesis	%MMA	hilic	8	7	4	3.1215	0.077797	0.18638	0.010791	0.0654103
Valine, leucine and isoleucine degradation	%DMA	c18	35	13	11	4.2155	0.017663	0.046167	0.0029896	0.0171618
Valine, leucine and isoleucine degradation	%DMA	hilic	35	14	11	4.8375	0.004835	0.014403	0.0073197	0.0476906
Valine, leucine and isoleucine degradation	%InAs	c18	35	13	5	4.0044	0.36858	0.57206	0.01097	0.03495
Valine, leucine and isoleucine degradation	%InAs	hilic	35	14	5	4.8361	0.34825	0.53601	0.021489	0.0712629
Valine, leucine and isoleucine degradation	%MMA	c18	35	13	10	4.0132	0.093631	0.19513	0.0038013	0.0226819
Valine, leucine and isoleucine degradation	%MMA	hilic	35	14	9	4.5404	0.027798	0.068448	0.0093724	0.0654103
Vitamin B6 metabolism	%DMA	c18	9	6	4	1.5657	0.059565	0.19377	0.0034632	0.0171618
Vitamin B6 metabolism	%DMA	hilic	9	6	4	3.4769	0.11875	0.25404	0.010231	0.0476906
Vitamin B6 metabolism	%InAs	c18	9	6	3	1.6018	0.20776	0.48153	0.0060505	0.0340276
Vitamin B6 metabolism	%InAs	hilic	9	6	4	3.4759	0.25733	0.45996	0.016239	0.0712629
Vitamin B6 metabolism	%MMA	c18	9	6	3	1.4906	0.17797	0.44301	0.0051449	0.0226819
Vitamin B6 metabolism	%MMA	hilic	9	6	4	3.2634	0.216	0.40889	0.016065	0.0654103

## Sheet: sT9 MWAS.As.change(P<0.05)
sTable 9. metabolome-wide association study of arsenic change induced by folic acid supplementation over 12-week intervention (P<0.05 in either dose)
As_species	feature_id	t_exposure_Trt400FA	t_exposure_Trt800FA	p_exposure_Trt400FA	p_exposure_Trt800FA	p_exposure_Trt400FA_FDR	p_exposure_Trt800FA_FDR	mz	time	Metabolite_Name	MolecularFormula
X.InAs_dif.wk0_12	hilic_pos_feature_199	4.13408	4.35807	3.17541e-05	9.59558e-06	0.0114791	0.0034688	265.021	354	Oxalacetic acid : hilic_pos	C4H4O5
X.InAs_dif.wk0_12	c18_neg_feature_131	4.38738	5.60435	0.000198837	7.14902e-06	0.0479197	0.0034688	143.035	24.7	3-Methylglutaconate : c18_neg	C6H8O4
X.InAs_dif.wk0_12	c18_neg_feature_157	4.55556	3.79072	3.00065e-06	0.000133791	0.00216947	0.0251315	255.233	372.2	[14-Me-15.0]-Isopalmitic acid : c18_neg	C16H32O2
X.InAs_dif.wk0_12	c18_pos_feature_158	3.35905	3.78202	0.000621329	0.00013904	0.112305	0.0251315	146.06	192	Indole-3-aldehyde : c18_pos	C9H7NO
X.InAs_dif.wk0_12	c18_neg_feature_44	-3.18096	-3.39975	0.000901392	0.000538686	0.130341	0.077894	218.067	44.1	O-Succinyl-Homoserine : c18_neg	C8H13NO6
X.DMA_dif.wk0_12	hilic_pos_feature_101	-3.61878	-3.42829	0.000191378	0.000430163	0.0691832	0.147876	138.055	71	4-Aminobenzoate : hilic_pos	C7H7NO2
X.DMA_dif.wk0_12	c18_pos_feature_158	-3.33756	-3.61586	0.00176818	0.000818125	0.142043	0.147876	146.06	192	Indole-3-aldehyde : c18_pos	C9H7NO
X.DMA_dif.wk0_12	hilic_neg_feature_11	-2.19602	-3.39347	0.026817	0.000610175	0.406595	0.147876	203.056	316.6	Succinate Semialdehyde : hilic_neg	C4H6O3
X.DMA_dif.wk0_12	hilic_pos_feature_125	-2.17334	-3.46071	0.0326836	0.000693404	0.407418	0.147876	173.081	257.7	Diacetyl : hilic_pos	C4H6O2
X.InAs_dif.wk0_12	hilic_pos_feature_125	2.3653	3.12217	0.0178668	0.0019127	0.361467	0.191348	173.081	257.7	Diacetyl : hilic_pos	C4H6O2
X.DMA_dif.wk0_12	c18_neg_feature_44	3.3377	3.24156	0.000977488	0.00166617	0.119163	0.213751	218.067	44.1	O-Succinyl-Homoserine : c18_neg	C8H13NO6
X.DMA_dif.wk0_12	c18_neg_feature_158	2.94834	3.10834	0.00326771	0.00191948	0.19688	0.213751	283.264	425.8	[16-Me-17.0]-Isostearic acid : c18_neg	C18H36O2
X.DMA_dif.wk0_12	hilic_pos_feature_52	-2.28366	-3.20145	0.0186037	0.00206951	0.373624	0.213751	134.118	271.3	Trans-1,2-Cyclohexanediol : hilic_pos	C6H12O2
X.InAs_dif.wk0_12	hilic_pos_feature_59	2.31806	2.85644	0.0202748	0.00375711	0.385755	0.226366	182.103	201.2	Fucose : hilic_pos	C6H12O5
X.InAs_dif.wk0_12	hilic_pos_feature_40	-3.01011	-2.74512	0.00211808	0.00424259	0.140493	0.231146	195.088	62.5	Caffeine : hilic_pos	C8H10N4O2
X.DMA_dif.wk0_12	c18_neg_feature_157	-4.00643	-3.09384	0.000102316	0.00303089	0.0691832	0.255673	255.233	372.2	[14-Me-15.0]-Isopalmitic acid : c18_neg	C16H32O2
X.DMA_dif.wk0_12	c18_neg_feature_131	-3.45584	-3.51781	0.00321686	0.00395381	0.19688	0.259873	143.035	24.7	3-Methylglutaconate : c18_neg	C6H8O4
X.InAs_dif.wk0_12	c18_neg_feature_158	-3.03589	-2.66384	0.00233184	0.00748538	0.140493	0.291758	283.264	425.8	[16-Me-17.0]-Isostearic acid : c18_neg	C18H36O2
X.InAs_dif.wk0_12	c18_neg_feature_45	2.78079	2.6112	0.00352151	0.00766721	0.181861	0.291758	426.022	19	Adenosine 5'-Diphosphate : c18_neg	C10H15N5O10P2
X.InAs_dif.wk0_12	c18_neg_feature_101	2.67328	3.1575	0.0262765	0.0111475	0.391511	0.345759	179.035	39	Caffeate : c18_neg	C9H8O4
X.InAs_dif.wk0_12	c18_neg_feature_212	-3.14379	-2.45013	0.00143365	0.0120884	0.140493	0.349596	562.957	274.1	Perfluoroundecanoic acid; Perfluoro-n-undecanoic acid : c18_neg	C11HF21O2
X.DMA_dif.wk0_12	c18_neg_feature_45	-2.84108	-2.56824	0.00314108	0.00926301	0.19688	0.36958	426.022	19	Adenosine 5'-Diphosphate : c18_neg	C10H15N5O10P2
X.DMA_dif.wk0_12	c18_pos_feature_19	-2.12392	-2.53437	0.0320552	0.0102235	0.406595	0.36958	153.04	17.1	Xanthine : c18_pos	C5H4N4O2
X.DMA_dif.wk0_12	hilic_pos_feature_40	2.14783	2.57145	0.0352452	0.0100982	0.412634	0.36958	195.088	62.5	Caffeine : hilic_pos	C8H10N4O2
X.InAs_dif.wk0_12	c18_neg_feature_144	-2.0619	-2.42522	0.0417779	0.0140043	0.435554	0.389428	187.04	203.9	1-Hydroxy-2-Naphthoate : c18_neg	C11H8O3
X.InAs_dif.wk0_12	hilic_pos_feature_84	-2.13334	-2.42902	0.0364595	0.0152426	0.418416	0.408163	176.067	317.3	Guanidinosuccinate : hilic_pos	C5H9N3O4
X.InAs_dif.wk0_12	hilic_pos_feature_52	1.91517	2.53086	0.046122	0.0169716	0.444616	0.423119	134.118	271.3	Trans-1,2-Cyclohexanediol : hilic_pos	C6H12O2
X.InAs_dif.wk0_12	hilic_pos_feature_101	2.98917	2.26362	0.0019547	0.0183479	0.140493	0.427921	138.055	71	4-Aminobenzoate : hilic_pos	C7H7NO2
X.DMA_dif.wk0_12	hilic_pos_feature_194	-2.05667	-2.42038	0.036135	0.0135142	0.413696	0.465275	171.138	58.5	[C10.1]-9-Decenoic acid : hilic_pos	C10H18O2
X.InAs_dif.wk0_12	hilic_pos_feature_156	2.135	2.26561	0.0298107	0.0242058	0.399132	0.514728	301.216	68.9	Retinoate : hilic_pos	C20H28O2
X.InAs_dif.wk0_12	hilic_neg_feature_69	2.05864	2.20308	0.0380362	0.0263255	0.419604	0.543809	159.093	244.6	Tryptamine : hilic_neg	C10H12N2
X.InAs_dif.wk0_12	c18_pos_feature_100	2.93144	2.10998	0.00272728	0.0306479	0.151678	0.564462	273.187	319.5	Chenodeoxycholate : c18_pos	C24H40O4
X.InAs_dif.wk0_12	c18_pos_feature_131	-1.9886	-2.12577	0.0437808	0.0301096	0.439098	0.564462	416.338	256.6	3-Hydroxyhexadecanoylcarnitine : c18_pos	C23H45NO5
X.DMA_dif.wk0_12	hilic_neg_feature_114	2.95618	2.36637	0.00476998	0.0251711	0.250275	0.632146	143.108	68.6	Caprylate : hilic_neg	C8H16O2
X.DMA_dif.wk0_12	hilic_pos_feature_84	2.19291	2.21465	0.0298989	0.0253558	0.406595	0.632146	176.067	317.3	Guanidinosuccinate : hilic_pos	C5H9N3O4
X.InAs_dif.wk0_12	c18_pos_feature_154	-2.9992	-1.95871	0.00214873	0.042606	0.140493	0.632447	199.058	46.2	2-Isopropylmalic acid : c18_pos	C7H12O5
X.InAs_dif.wk0_12	hilic_pos_feature_8	2.23807	2.0354	0.023647	0.0393249	0.391511	0.632447	134.045	296	Aspartate : hilic_pos	C4H7NO4
X.DMA_dif.wk0_12	c18_pos_feature_53	-2.37279	-2.0523	0.0145091	0.0340993	0.363166	0.645609	146.118	24.7	Deoxycarnitine : c18_pos	C7H15NO2
X.InAs_dif.wk0_12	c18_pos_feature_53	2.25548	1.90805	0.0200395	0.0480008	0.385755	0.654107	146.118	24.7	Deoxycarnitine : c18_pos	C7H15NO2
X.InAs_dif.wk0_12	hilic_pos_feature_44	2.16977	1.91976	0.0281584	0.053432	0.391511	0.677743	205.099	249.6	Tryptophan : hilic_pos	C11H12N2O2
X.InAs_dif.wk0_12	hilic_pos_feature_164	2.1887	1.87787	0.0262735	0.0582003	0.391511	0.704861	817.579	101	Allocholic acid : hilic_pos	C24H40O5
X.DMA_dif.wk0_12	c18_neg_feature_104	-2.8001	-2.0327	0.00519243	0.0414826	0.250275	0.714093	193.05	32.4	Ferulate : c18_neg	C10H10O4
X.MMA_dif.wk0_12	c18_neg_feature_111	2.90505	2.35806	0.00437688	0.0223075	0.549542	0.720071	174.056	50.7	Indole-3-Acetate : c18_neg	C10H9NO2
X.MMA_dif.wk0_12	c18_neg_feature_83	2.69202	2.39248	0.00684078	0.0165481	0.549542	0.720071	212.002	59.7	Indoxyl Sulfate : c18_neg	C8H7NO4S
X.MMA_dif.wk0_12	hilic_pos_feature_113	3.00868	2.57678	0.00270161	0.0102062	0.549542	0.720071	175.087	80.6	Indole-3-Acetamide : hilic_pos	C10H10N2O
X.MMA_dif.wk0_12	c18_pos_feature_11	-2.01843	-2.84645	0.0440053	0.00454472	0.986374	0.720071	137.046	23.6	Hypoxanthine : c18_pos	C5H4N4O
X.MMA_dif.wk0_12	c18_pos_feature_63	1.99009	2.57168	0.046331	0.00960376	0.986374	0.720071	203.151	19.2	N,N-Dimethylarginine : c18_pos	C8H18N4O2
X.MMA_dif.wk0_12	hilic_pos_feature_102	-2.16126	-2.33531	0.0314679	0.0203425	0.986374	0.720071	101.059	80.7	5-Valerolactone : hilic_pos	C5H8O2
X.MMA_dif.wk0_12	hilic_pos_feature_7	-2.11905	-2.88663	0.0346028	0.00401855	0.986374	0.720071	137.046	170.1	Hypoxanthine : hilic_pos	C5H4N4O
X.MMA_dif.wk0_12	hilic_neg_feature_110	-1.96176	-2.32867	0.0486763	0.0192537	0.986374	0.720071	181.071	277.2	Mannitol / Sorbitol : hilic_neg	NA
X.DMA_dif.wk0_12	hilic_neg_feature_152	3.14163	2.03784	0.00161989	0.0441972	0.142043	0.720223	305.248	50.8	[C20.3]-5Z,8Z,11Z Eicosatrienoic acid : hilic_neg	C20H34O2
X.DMA_dif.wk0_12	c18_neg_feature_212	2.35479	1.96728	0.0175807	0.0448735	0.363166	0.720223	562.957	274.1	Perfluoroundecanoic acid; Perfluoro-n-undecanoic acid : c18_neg	C11HF21O2
X.DMA_dif.wk0_12	c18_pos_feature_67	2.10417	1.99188	0.0313494	0.0450381	0.406595	0.720223	176.066	24.2	Guanidinosuccinic acid : c18_pos	C5H9N3O4
X.MMA_dif.wk0_12	c18_pos_feature_61	-2.71861	-1.9792	0.00636988	0.0490804	0.549542	0.723222	339.067	23.6	AICA ribonucleotide : c18_pos	C9H15N4O8P
X.MMA_dif.wk0_12	hilic_neg_feature_37	2.28841	2.10354	0.0228729	0.0362626	0.986374	0.723222	212.002	46.5	Indoxyl Sulfate : hilic_neg	C8H7NO4S
X.InAs_dif.wk0_12	hilic_neg_feature_17	2.17679	1.82058	0.0296572	0.0685348	0.399132	0.774229	122.025	235.4	Nicotinate : hilic_neg	C6H5NO2
X.InAs_dif.wk0_12	c18_neg_feature_104	2.58861	1.76256	0.00955956	0.0764572	0.281795	0.789064	193.05	32.4	Ferulate : c18_neg	C10H10O4
X.InAs_dif.wk0_12	hilic_pos_feature_66	-2.20632	-1.76231	0.0236913	0.0759055	0.391511	0.789064	126.066	282.5	5-Methylcytosine : hilic_pos	C5H7N3O
X.DMA_dif.wk0_12	hilic_pos_feature_8	-2.41299	-1.86587	0.0149096	0.0596997	0.363166	0.795207	134.045	296	Aspartate : hilic_pos	C4H7NO4
X.DMA_dif.wk0_12	hilic_neg_feature_78	-1.94725	-1.9152	0.048493	0.0574892	0.481932	0.795207	403.212	55.6	Cortisol 21-Acetate : hilic_neg	C23H32O6
X.DMA_dif.wk0_12	hilic_neg_feature_166	-2.05895	-1.87497	0.0366204	0.0619605	0.413696	0.799955	144.046	56.1	Indole-3-aldehyde : hilic_neg	C9H7NO
X.InAs_dif.wk0_12	c18_pos_feature_92	2.34689	1.62454	0.0179983	0.0993432	0.361467	0.804676	169.046	16.8	Monomethylglutarate : c18_pos	C6H10O4
X.InAs_dif.wk0_12	c18_pos_feature_179	2.20693	1.6163	0.0253429	0.100445	0.391511	0.804676	192.139	243.8	Deet : c18_pos	C12H17NO
X.InAs_dif.wk0_12	hilic_neg_feature_167	1.98567	1.56698	0.0443349	0.104842	0.439098	0.820411	160.04	71.4	Indole-3-carboxylic acid : hilic_neg	C9H7NO2
X.DMA_dif.wk0_12	hilic_neg_feature_60	3.3736	1.75799	0.000692577	0.0774034	0.119163	0.824535	171.139	57.3	Prenol / Decanoate : hilic_neg	NA
X.DMA_dif.wk0_12	c18_pos_feature_100	-2.81607	-1.67953	0.00490355	0.0911545	0.250275	0.824535	273.187	319.5	Chenodeoxycholate : c18_pos	C24H40O4
X.DMA_dif.wk0_12	hilic_pos_feature_187	2.35861	1.79994	0.0169164	0.0703702	0.363166	0.824535	372.311	203.4	Myristoyl-L-carnitine : hilic_pos	C21H41NO4
X.DMA_dif.wk0_12	c18_pos_feature_148	-2.25813	-1.67565	0.0238575	0.0901205	0.392022	0.824535	226.18	236.2	[C11.1]-Undecylenic acid : c18_pos	C11H20O2
X.DMA_dif.wk0_12	c18_pos_feature_138	2.20454	1.68991	0.0260868	0.0890985	0.406595	0.824535	372.311	259.3	Myristoyl-L-carnitine : c18_pos	C21H41NO4
X.DMA_dif.wk0_12	hilic_pos_feature_164	-2.13895	-1.81082	0.0297572	0.0689349	0.406595	0.824535	817.579	101	Allocholic acid : hilic_pos	C24H40O5
X.MMA_dif.wk0_12	hilic_pos_feature_30	2.11391	1.74209	0.0334017	0.0828087	0.986374	0.831537	247.108	82.1	N-Acetyltryptophan : hilic_pos	C13H14N2O3
X.DMA_dif.wk0_12	hilic_pos_feature_91	-2.46082	-1.51747	0.0134144	0.122647	0.363166	0.851051	138.055	245.9	Trigonelline : hilic_pos	C7H7NO2
X.DMA_dif.wk0_12	c18_pos_feature_179	-2.14003	-1.54177	0.0309277	0.120684	0.406595	0.851051	192.139	243.8	Deet : c18_pos	C12H17NO
X.DMA_dif.wk0_12	hilic_neg_feature_167	-1.96126	-1.55544	0.0477008	0.112726	0.481932	0.851051	160.04	71.4	Indole-3-carboxylic acid : hilic_neg	C9H7NO2
X.MMA_dif.wk0_12	hilic_pos_feature_51	-2.78342	-1.64212	0.00605828	0.115534	0.549542	0.851493	134.118	317.6	Trans-1,2-Cyclohexanediol_dup : hilic_pos	NA
X.MMA_dif.wk0_12	hilic_pos_feature_199	-2.78589	-1.64967	0.00679161	0.100886	0.549542	0.851493	265.021	354	Oxalacetic acid : hilic_pos	C4H4O5
X.MMA_dif.wk0_12	c18_pos_feature_161	-2.19824	-1.57094	0.0272241	0.118413	0.986374	0.851493	159.065	48.1	Succinylacetone : c18_pos	C7H10O4
X.MMA_dif.wk0_12	c18_pos_feature_104	-2.10713	-1.63699	0.0359982	0.103688	0.986374	0.851493	302.306	251.5	Sphinganine / Stearate : c18_pos	NA
X.MMA_dif.wk0_12	c18_neg_feature_101	-2.0773	-1.58933	0.0445752	0.119982	0.986374	0.851493	179.035	39	Caffeate : c18_neg	C9H8O4
X.MMA_dif.wk0_12	hilic_pos_feature_185	-2.15287	-1.45843	0.0354648	0.154931	0.986374	0.851493	288.217	215	Octanoyl-L-carnitine : hilic_pos	C15H29NO4
X.MMA_dif.wk0_12	hilic_neg_feature_117	2.36532	1.50573	0.0183039	0.132801	0.986374	0.851493	375.29	57.5	Lithocholate : hilic_neg	C24H40O3
X.MMA_dif.wk0_12	hilic_neg_feature_15	1.97745	1.4455	0.0464374	0.145135	0.986374	0.851493	88.0405	312.6	Sarcosine : hilic_neg	C3H7NO2
X.InAs_dif.wk0_12	hilic_pos_feature_162	2.11193	1.49182	0.0335973	0.130197	0.404848	0.855752	214.18	69.3	Decanoate : hilic_pos	C10H20O2
X.DMA_dif.wk0_12	hilic_pos_feature_102	2.39811	1.49922	0.0166007	0.134707	0.363166	0.865558	101.059	80.7	5-Valerolactone : hilic_pos	C5H8O2
X.InAs_dif.wk0_12	hilic_neg_feature_152	-3.08025	-1.22778	0.00196728	0.22696	0.140493	0.867243	305.248	50.8	[C20.3]-5Z,8Z,11Z Eicosatrienoic acid : hilic_neg	C20H34O2
X.InAs_dif.wk0_12	c18_pos_feature_148	2.54459	1.32218	0.0109132	0.177707	0.281795	0.867243	226.18	236.2	[C11.1]-Undecylenic acid : c18_pos	C11H20O2
X.InAs_dif.wk0_12	c18_neg_feature_48	-2.61174	-1.21758	0.00840604	0.225211	0.281795	0.867243	128.035	22.2	Oxoproline / Pyroglutamate; 5-Oxoproline : c18_neg	NA
X.InAs_dif.wk0_12	hilic_pos_feature_108	2.43778	1.34163	0.0128578	0.166388	0.30834	0.867243	189.149	72.7	10-Hydroxydecanoate : hilic_pos	C10H20O3
X.InAs_dif.wk0_12	hilic_neg_feature_60	-2.27757	-1.31244	0.020864	0.182098	0.386786	0.867243	171.139	57.3	Prenol / Decanoate : hilic_neg	NA
X.InAs_dif.wk0_12	hilic_neg_feature_119	-2.19218	-1.49377	0.0273132	0.144938	0.391511	0.867243	227.202	51.4	Myristate : hilic_neg	C14H28O2
X.InAs_dif.wk0_12	hilic_neg_feature_19	-2.24742	-1.19027	0.0226335	0.226163	0.391511	0.867243	308.099	305.8	N-Acetylneuraminate : hilic_neg	C11H19NO9
X.InAs_dif.wk0_12	hilic_pos_feature_187	-2.14973	-1.44893	0.0305752	0.146515	0.401925	0.867243	372.311	203.4	Myristoyl-L-carnitine : hilic_pos	C21H41NO4
X.InAs_dif.wk0_12	hilic_neg_feature_57	2.08113	1.18698	0.0316774	0.21948	0.404848	0.867243	145.05	317.5	Methyglutarate; 3-Methylglutaric acid : hilic_neg	C6H10O4
X.InAs_dif.wk0_12	hilic_pos_feature_160	2.08704	1.40233	0.0372366	0.154055	0.419604	0.867243	149.06	71.6	Trans-Cinnamate : hilic_pos	C9H8O2
X.InAs_dif.wk0_12	c18_pos_feature_138	-2.01144	-1.31311	0.0413258	0.187415	0.435554	0.867243	372.311	259.3	Myristoyl-L-carnitine : c18_pos	C21H41NO4
X.InAs_dif.wk0_12	c18_neg_feature_88	2.02569	1.34955	0.0449603	0.171853	0.439274	0.867243	154.062	24.7	Histidine : c18_neg	C6H9N3O2
X.InAs_dif.wk0_12	hilic_neg_feature_114	-1.99616	-1.46782	0.0482839	0.147123	0.453367	0.867243	143.108	68.6	Caprylate : hilic_neg	C8H16O2
X.MMA_dif.wk0_12	c18_neg_feature_20	2.21972	1.3403	0.0267386	0.182394	0.986374	0.873367	179.056	27	Gulose / Psicose : c18_neg	NA
X.MMA_dif.wk0_12	hilic_pos_feature_110	-2.05332	-1.3646	0.0478867	0.183612	0.986374	0.873367	154.05	107.6	3-Hydroxyanthranilate : hilic_pos	C7H7NO3
X.DMA_dif.wk0_12	hilic_neg_feature_119	2.37868	1.43911	0.0167491	0.155956	0.363166	0.902049	227.202	51.4	Myristate : hilic_neg	C14H28O2
X.DMA_dif.wk0_12	c18_pos_feature_92	-2.57852	-1.23634	0.00990296	0.210943	0.356974	0.906379	169.046	16.8	Monomethylglutarate : c18_pos	C6H10O4
X.DMA_dif.wk0_12	c18_neg_feature_88	-2.32096	-1.39477	0.0205949	0.158825	0.38575	0.906379	154.062	24.7	Histidine : c18_neg	C6H9N3O2
X.DMA_dif.wk0_12	c18_pos_feature_154	2.39771	1.47518	0.0218746	0.162601	0.392022	0.906379	199.058	46.2	2-Isopropylmalic acid : c18_pos	C7H12O5
X.InAs_dif.wk0_12	c18_pos_feature_38	2.61962	1.11648	0.00788746	0.255822	0.281795	0.906662	205.097	37.6	Tryptophan : c18_pos	C11H12N2O2
X.DMA_dif.wk0_12	hilic_neg_feature_70	-2.40535	-1.19688	0.0152318	0.224972	0.363166	0.908685	131.035	310	Glutarate; Glutaric acid : hilic_neg	C5H8O4
X.DMA_dif.wk0_12	hilic_pos_feature_70	3.1397	1.17587	0.00153906	0.242793	0.142043	0.910102	344.279	206	Lauroylcarnitine : hilic_pos	C19H37NO4
X.DMA_dif.wk0_12	c18_pos_feature_149	-2.61138	-1.16153	0.00846248	0.232839	0.354362	0.910102	229.142	265.3	[2t-12.1-diacid]-Dodec-2-enedioic acid : c18_pos	C12H20O4
X.DMA_dif.wk0_12	hilic_neg_feature_57	-2.3201	-1.16119	0.0172238	0.233576	0.363166	0.910102	145.05	317.5	Methyglutarate; 3-Methylglutaric acid : hilic_neg	C6H10O4
X.MMA_dif.wk0_12	hilic_neg_feature_60	-2.68378	-1.24278	0.00792861	0.216297	0.573238	0.911152	171.139	57.3	Prenol / Decanoate : hilic_neg	NA
X.MMA_dif.wk0_12	c18_pos_feature_48	2.19221	1.22353	0.0278501	0.221994	0.986374	0.911152	130.087	24.2	Pipecolic acid : c18_pos	C6H11NO2
X.InAs_dif.wk0_12	c18_pos_feature_13	2.43959	1.11257	0.0137231	0.271147	0.310056	0.918493	94.0442	17.9	Thiourea : c18_pos	CH4N2S
X.MMA_dif.wk0_12	c18_neg_feature_49	-1.93769	-1.01921	0.0494359	0.305637	0.986374	0.921403	182.045	28.6	4-Pyridoxate : c18_neg	C8H9NO4
X.MMA_dif.wk0_12	hilic_neg_feature_128	-2.08678	-1.06223	0.0360253	0.284161	0.986374	0.921403	269.249	51	Heptadecanoate : hilic_neg	C17H34O2
X.InAs_dif.wk0_12	c18_neg_feature_43	3.0451	1.07274	0.00206352	0.276319	0.140493	0.924903	203.083	35.7	Tryptophan : c18_neg	C11H12N2O2
X.InAs_dif.wk0_12	c18_pos_feature_55	2.45715	1.05201	0.0143018	0.286115	0.313338	0.926088	192.062	18.5	6-Hydroxydopamine : c18_pos	C8H11NO3
X.InAs_dif.wk0_12	c18_pos_feature_149	2.08115	1.02794	0.0342061	0.296789	0.405427	0.926088	229.142	265.3	[2t-12.1-diacid]-Dodec-2-enedioic acid : c18_pos	C12H20O4
X.InAs_dif.wk0_12	c18_neg_feature_114	2.06148	1.02933	0.0361801	0.296792	0.418416	0.926088	165.056	36.5	3-(4-hydroxyphenyl)propanoic acid /_x000D_ 3-(2-Hydroxyphenyl)Propanoate : c18_neg	NA
X.InAs_dif.wk0_12	c18_neg_feature_91	2.3481	1.07657	0.0275188	0.313383	0.391511	0.92859	103.04	22.5	2-Hydroxybutyrate : c18_neg	C4H8O3
X.InAs_dif.wk0_12	hilic_neg_feature_70	2.25579	0.952515	0.0229358	0.331518	0.391511	0.938108	131.035	310	Glutarate; Glutaric acid : hilic_neg	C5H8O4
X.MMA_dif.wk0_12	hilic_pos_feature_40	2.09097	0.932213	0.0392782	0.35289	0.986374	0.941475	195.088	62.5	Caffeine : hilic_pos	C8H10N4O2
X.MMA_dif.wk0_12	c18_pos_feature_10	-2.73274	-0.919978	0.00628372	0.356951	0.549542	0.941882	198.076	50.2	L-Dopa : c18_pos	C9H11NO4
X.DMA_dif.wk0_12	hilic_pos_feature_177	3.2797	1.09636	0.000988905	0.291736	0.119163	0.949676	316.248	208.3	Decanoyl-L-carnitine : hilic_pos	C17H33NO4
X.DMA_dif.wk0_12	c18_pos_feature_55	-2.56363	-0.986824	0.0104948	0.317614	0.356974	0.949676	192.062	18.5	6-Hydroxydopamine : c18_pos	C8H11NO3
X.DMA_dif.wk0_12	hilic_pos_feature_172	2.66927	0.914863	0.0103107	0.394432	0.356974	0.949676	260.186	217.8	Hexanoylcarnitine : hilic_pos	C13H25NO4
X.DMA_dif.wk0_12	c18_neg_feature_141	2.18455	0.984248	0.028239	0.322962	0.406595	0.949676	269.249	394.7	Heptadecanoate : c18_neg	C17H34O2
X.DMA_dif.wk0_12	hilic_neg_feature_59	-2.1347	-0.881688	0.0350388	0.374662	0.412634	0.949676	361.201	54.9	Cortisol : hilic_neg	C21H30O5
X.DMA_dif.wk0_12	hilic_neg_feature_87	-2.07303	-1.01134	0.0391966	0.30814	0.429381	0.949676	153.02	41	2,5-Dihydroxybenzoate : hilic_neg	C7H6O4
X.DMA_dif.wk0_12	hilic_pos_feature_18	-2.01813	-0.935742	0.0416098	0.360849	0.449013	0.949676	198.098	79.5	Gulose / Psicose / Sorbose : hilic_pos	NA
X.DMA_dif.wk0_12	c18_neg_feature_160	1.95808	-0.916242	0.0454988	0.347694	0.476748	0.949676	169.123	231	[C10.1]-9-Decenoic acid /_x000D_ [C10.1]-Cis-2-Decenoic acid : c18_neg	NA
X.DMA_dif.wk0_12	c18_neg_feature_14	1.98508	1.00799	0.0488691	0.301636	0.481932	0.949676	89.0245	22	Lactate / Glyceraldehyde / Paraxanthine : c18_neg	NA
X.InAs_dif.wk0_12	c18_pos_feature_15	2.8287	0.597097	0.00422457	0.545406	0.190898	0.954598	166.087	29.4	Phenylalanine : c18_pos	C9H11NO2
X.InAs_dif.wk0_12	hilic_pos_feature_172	-2.73734	-0.805269	0.00614382	0.426119	0.261293	0.954598	260.186	217.8	Hexanoylcarnitine : hilic_pos	C13H25NO4
X.InAs_dif.wk0_12	hilic_pos_feature_177	-2.60785	-0.594291	0.00773329	0.564976	0.281795	0.954598	316.248	208.3	Decanoyl-L-carnitine : hilic_pos	C17H33NO4
X.InAs_dif.wk0_12	hilic_pos_feature_70	-2.59378	-0.697437	0.00863791	0.4799	0.281795	0.954598	344.279	206	Lauroylcarnitine : hilic_pos	C19H37NO4
X.InAs_dif.wk0_12	hilic_neg_feature_154	-2.47375	0.705477	0.0119972	0.473075	0.299102	0.954598	169.124	58.9	[C10.1]-9-Decenoic acid : hilic_neg	C10H18O2
X.InAs_dif.wk0_12	c18_neg_feature_160	-2.14243	0.591798	0.0281384	0.543061	0.391511	0.954598	169.123	231	[C10.1]-9-Decenoic acid /_x000D_ [C10.1]-Cis-2-Decenoic acid : c18_neg	NA
X.InAs_dif.wk0_12	hilic_pos_feature_51	2.15863	0.513387	0.0329091	0.594148	0.404848	0.954598	134.118	317.6	Trans-1,2-Cyclohexanediol_dup : hilic_pos	NA
X.InAs_dif.wk0_12	c18_neg_feature_141	-1.99943	-0.737283	0.0422443	0.454732	0.435554	0.954598	269.249	394.7	Heptadecanoate : c18_neg	C17H34O2
X.InAs_dif.wk0_12	hilic_neg_feature_121	-1.97868	-0.706343	0.0476865	0.502297	0.453367	0.954598	253.217	49.8	Palmitoleate : hilic_neg	C16H30O2
X.InAs_dif.wk0_12	c18_neg_feature_192	1.94798	0.790904	0.0496269	0.421993	0.460004	0.954598	204.066	43.5	Cinnamoylglycine-trans : c18_neg	C11H11NO3
X.DMA_dif.wk0_12	hilic_pos_feature_185	3.30712	0.824379	0.000987194	0.422565	0.119163	0.957582	288.217	215	Octanoyl-L-carnitine : hilic_pos	C15H29NO4
X.DMA_dif.wk0_12	c18_pos_feature_13	-2.62096	-0.78352	0.00843852	0.429796	0.354362	0.959081	94.0442	17.9	Thiourea : c18_pos	CH4N2S
X.MMA_dif.wk0_12	hilic_neg_feature_29	-2.55777	-0.737493	0.0107476	0.455426	0.70641	0.963053	174.041	316.1	N-Acetylaspartate : hilic_neg	C6H9NO5
X.MMA_dif.wk0_12	c18_neg_feature_80	2.26887	0.779227	0.0230464	0.434954	0.986374	0.963053	342.265	280.1	Lauroylcarnitine : c18_neg	C19H37NO4
X.MMA_dif.wk0_12	hilic_neg_feature_100	2.03344	0.759392	0.0395663	0.437963	0.986374	0.963053	136.041	68.8	Salicylamide : hilic_neg	C7H7NO2
X.MMA_dif.wk0_12	hilic_neg_feature_92	2.19598	0.708584	0.0281568	0.477577	0.986374	0.963053	171.066	79.5	Diacetyl : hilic_neg	C4H6O2
X.InAs_dif.wk0_12	c18_neg_feature_98	-2.10448	0.482132	0.0384269	0.646408	0.419604	0.96549	123.045	77.5	3-Hydroxybenzyl Alcohol : c18_neg	C7H8O2
X.DMA_dif.wk0_12	c18_pos_feature_136	2.08982	0.712127	0.035165	0.472558	0.412634	0.970144	288.217	213	Octanoyl-L-carnitine : c18_pos	C15H29NO4
X.InAs_dif.wk0_12	c18_neg_feature_179	-2.05488	-0.385439	0.0388845	0.697109	0.419604	0.978659	295.264	412.9	[C19.1]-10Z-Nonadecenoic acid : c18_neg	C19H36O2
X.MMA_dif.wk0_12	hilic_pos_feature_205	-2.06328	-0.563939	0.0384225	0.577432	0.986374	0.980007	146.06	80.7	Indole-3-aldehyde : hilic_pos	C9H7NO
X.MMA_dif.wk0_12	c18_neg_feature_52	3.43814	0.451345	0.000867743	0.659098	0.549542	0.980609	193.035	31.3	Glucuronate / Galacturonate : c18_neg	NA
X.MMA_dif.wk0_12	hilic_neg_feature_149	-2.01192	-0.415451	0.0428808	0.677242	0.986374	0.982845	141.092	63.9	[C8.1]-2-Octenoic acid : hilic_neg	C8H14O2
X.InAs_dif.wk0_12	hilic_pos_feature_18	2.58946	0.355491	0.00896874	0.72779	0.281795	0.994354	198.098	79.5	Gulose / Psicose / Sorbose : hilic_pos	NA
X.InAs_dif.wk0_12	hilic_neg_feature_46	2.10326	0.335662	0.0331782	0.733044	0.404848	0.994354	163.061	186.5	Rhamnose : hilic_neg	C6H12O5
X.DMA_dif.wk0_12	hilic_pos_feature_178	2.58836	0.292087	0.0088223	0.768616	0.354362	0.995199	342.263	207	Dodecenoylcarnitine : hilic_pos	C19H35NO4
X.DMA_dif.wk0_12	hilic_neg_feature_154	2.52956	-0.627245	0.0108623	0.526498	0.356974	0.995199	169.124	58.9	[C10.1]-9-Decenoic acid : hilic_neg	C10H18O2
X.DMA_dif.wk0_12	c18_pos_feature_43	2.45896	0.550822	0.0140495	0.581369	0.363166	0.995199	102.055	24.4	1-Aminocyclopropanecarboxylate : c18_pos	C4H7NO2
X.DMA_dif.wk0_12	c18_pos_feature_15	-2.46221	-0.120422	0.0131568	0.903501	0.363166	0.995199	166.087	29.4	Phenylalanine : c18_pos	C9H11NO2
X.DMA_dif.wk0_12	c18_neg_feature_43	-2.42419	-0.323536	0.014791	0.743732	0.363166	0.995199	203.083	35.7	Tryptophan : c18_neg	C11H12N2O2
X.DMA_dif.wk0_12	hilic_pos_feature_186	2.39872	0.471813	0.0149902	0.63108	0.363166	0.995199	370.295	204.1	Tetradecenoyl-L-carnitine : hilic_pos	C21H39NO4
X.DMA_dif.wk0_12	hilic_pos_feature_19	-2.30569	-0.385531	0.0208081	0.698251	0.38575	0.995199	145.098	280.9	Aminoisobutanoate : hilic_pos	C4H9NO2
X.DMA_dif.wk0_12	hilic_pos_feature_54	-2.29418	-0.232509	0.0206383	0.814805	0.38575	0.995199	147.113	401.6	Lysine : hilic_pos	C6H14N2O2
X.DMA_dif.wk0_12	c18_pos_feature_38	-2.26927	-0.398256	0.0225372	0.686969	0.392022	0.995199	205.097	37.6	Tryptophan : c18_pos	C11H12N2O2
X.DMA_dif.wk0_12	c18_neg_feature_52	-2.21423	0.100802	0.0235765	0.917471	0.392022	0.995199	193.035	31.3	Glucuronate / Galacturonate : c18_neg	NA
X.DMA_dif.wk0_12	hilic_neg_feature_131	2.24279	-0.567626	0.023849	0.565361	0.392022	0.995199	215.165	60.4	Omega-Hydroxydodecanoate : hilic_neg	C12H24O3
X.DMA_dif.wk0_12	c18_neg_feature_179	2.15646	0.520736	0.0318032	0.600468	0.406595	0.995199	295.264	412.9	[C19.1]-10Z-Nonadecenoic acid : c18_neg	C19H36O2
X.DMA_dif.wk0_12	c18_neg_feature_152	-2.21538	-0.450805	0.0276814	0.648102	0.406595	0.995199	373.277	326.9	Dehydrolithocholic acid : c18_neg	C24H38O3
X.DMA_dif.wk0_12	hilic_pos_feature_158	-2.15977	0.0222944	0.031134	0.982214	0.406595	0.995199	165.127	63.9	Docosahexaenoate : hilic_pos	C22H32O2
X.DMA_dif.wk0_12	hilic_neg_feature_147	2.20239	0.130226	0.0265748	0.898423	0.406595	0.995199	197.155	55.9	[C12.1]-5-Dodecenoic acid : hilic_neg	C12H22O2
X.DMA_dif.wk0_12	hilic_neg_feature_63	2.16548	0.339471	0.0290436	0.730455	0.406595	0.995199	203.129	78.4	Pentanoate : hilic_neg	C5H10O2
X.DMA_dif.wk0_12	c18_pos_feature_128	2.09312	0.356801	0.0353849	0.71771	0.412634	0.995199	342.264	233.7	Dodecenoylcarnitine : c18_pos	C19H35NO4
X.DMA_dif.wk0_12	c18_pos_feature_68	-2.1227	-0.298139	0.0372481	0.76312	0.414314	0.995199	156.077	18.2	Histidine : c18_pos	C6H9N3O2
X.DMA_dif.wk0_12	hilic_pos_feature_108	-2.13347	-0.537223	0.0428726	0.61117	0.455836	0.995199	189.149	72.7	10-Hydroxydecanoate : hilic_pos	C10H20O3
X.MMA_dif.wk0_12	hilic_pos_feature_158	2.70341	-0.0417651	0.00639188	0.966702	0.549542	0.996016	165.127	63.9	Docosahexaenoate : hilic_pos	C22H32O2
X.InAs_dif.wk0_12	hilic_neg_feature_158	-3.03007	-0.215105	0.00401001	0.825283	0.190898	0.996314	171.066	305.3	2-Octenedioic acid : hilic_neg	C8H12O4
X.InAs_dif.wk0_12	c18_pos_feature_78	2.56081	0.206597	0.0104631	0.8329	0.281795	0.996314	167.038	47.1	Thiopurine S-Methylether : c18_pos	C6H6N4S
X.InAs_dif.wk0_12	hilic_pos_feature_54	2.52341	0.292428	0.0107629	0.768243	0.281795	0.996314	147.113	401.6	Lysine : hilic_pos	C6H14N2O2
X.InAs_dif.wk0_12	hilic_pos_feature_185	-2.66643	0.173182	0.00728933	0.861651	0.281795	0.996314	288.217	215	Octanoyl-L-carnitine : hilic_pos	C15H29NO4
X.InAs_dif.wk0_12	hilic_neg_feature_131	-2.55208	0.00797208	0.0102291	0.993558	0.281795	0.996314	215.165	60.4	Omega-Hydroxydodecanoate : hilic_neg	C12H24O3
X.InAs_dif.wk0_12	hilic_neg_feature_147	-2.49396	0.108417	0.0132206	0.917045	0.30834	0.996314	197.155	55.9	[C12.1]-5-Dodecenoic acid : hilic_neg	C12H22O2
X.InAs_dif.wk0_12	hilic_pos_feature_178	-2.3677	-0.210703	0.0167799	0.83068	0.35682	0.996314	342.263	207	Dodecenoylcarnitine : hilic_pos	C19H35NO4
X.InAs_dif.wk0_12	hilic_pos_feature_19	2.20362	0.0337174	0.0267533	0.972869	0.391511	0.996314	145.098	280.9	Aminoisobutanoate : hilic_pos	C4H9NO2
X.InAs_dif.wk0_12	hilic_pos_feature_186	-2.19778	-0.317399	0.0255618	0.746887	0.391511	0.996314	370.295	204.1	Tetradecenoyl-L-carnitine : hilic_pos	C21H39NO4
X.InAs_dif.wk0_12	c18_pos_feature_43	-2.13453	-0.228978	0.0328546	0.818571	0.404848	0.996314	102.055	24.4	1-Aminocyclopropanecarboxylate : c18_pos	C4H7NO2
X.InAs_dif.wk0_12	hilic_pos_feature_97	-1.99219	0.193316	0.0427722	0.839835	0.435554	0.996314	190.05	78.6	Kynurenate; Kynurenic acid : hilic_pos	C10H7NO3
bAsIII_dif.wk0_12	c18_pos_feature_38	-2.35846	-1.83315	0.0188653	0.0678379	0.644338	0.785641	205.097	37.6	Tryptophan : c18_pos	C11H12N2O2
bAsIII_dif.wk0_12	c18_pos_feature_64	-2.08212	-1.92951	0.0381647	0.0549119	0.644338	0.774161	220.118	30.7	Pantothenic acid : c18_pos	C9H17NO5
bAsIII_dif.wk0_12	c18_pos_feature_162	2.48044	1.89722	0.0146459	0.0608749	0.644338	0.785641	255.175	262.5	17-beta Estradiol : c18_pos	C18H24O2
bAsIII_dif.wk0_12	c18_pos_feature_112	-2.10598	-0.66497	0.0374195	0.50379	0.644338	0.962013	265.253	365.1	Oleate : c18_pos	C18H34O2
bAsIII_dif.wk0_12	c18_pos_feature_135	2.34615	2.70458	0.0192098	0.00687431	0.644338	0.45183	286.202	206.9	Octenoyl-L-carnitine : c18_pos	C25H47NO5
bAsIII_dif.wk0_12	c18_pos_feature_61	-2.62171	-1.93897	0.00842329	0.0526929	0.644338	0.774161	339.067	23.6	AICA ribonucleotide : c18_pos	C9H15N4O8P
bAsIII_dif.wk0_12	c18_pos_feature_98	1.97466	1.10306	0.0440995	0.261914	0.658377	0.906627	375.29	281.6	Ursodeoxycholate : c18_pos	C24H40O4
bAsIII_dif.wk0_12	c18_pos_feature_173	2.87174	3.51064	0.00356145	0.000327458	0.643731	0.118376	376.039	253.4	Prochloraz : c18_pos	C15H16Cl3N3O2
bAsIII_dif.wk0_12	c18_neg_feature_69	-2.48529	-1.89518	0.0185803	0.0699146	0.644338	0.785641	116.035	23.1	N-Acetylglycine : c18_neg	C4H7NO3
bAsIII_dif.wk0_12	c18_neg_feature_12	2.10066	1.22343	0.0333495	0.215335	0.644338	0.888969	117.019	24.7	Methylmalonate; Methylmalonic acid /_x000D_ Succinate; Succinic acid : c18_neg	NA
bAsIII_dif.wk0_12	c18_neg_feature_92	2.17756	1.90536	0.0367294	0.071243	0.644338	0.785641	166.051	31.3	Pyridoxal / 4-Hydroxy-L-Phenylglycine : c18_neg	NA
bAsIII_dif.wk0_12	c18_neg_feature_71	-3.19131	-2.7338	0.00250694	0.0102093	0.604173	0.567794	177.041	46.8	2-Keto-3-Deoxy-D-Gluconic Acid / Gluconolactone : c18_neg	NA
bAsIII_dif.wk0_12	c18_neg_feature_49	-2.27244	-1.14371	0.0213408	0.253918	0.644338	0.906627	182.045	28.6	4-Pyridoxate : c18_neg	C8H9NO4
bAsIII_dif.wk0_12	c18_neg_feature_52	2.26673	1.12054	0.0359749	0.29258	0.644338	0.906627	193.035	31.3	Glucuronate / Galacturonate : c18_neg	NA
bAsIII_dif.wk0_12	c18_neg_feature_129	1.99568	3.11044	0.0437505	0.00163327	0.658377	0.356118	201.113	34.5	Sebacate : c18_neg	C10H18O4
bAsIII_dif.wk0_12	c18_neg_feature_43	-2.28391	-1.51321	0.0227812	0.130782	0.644338	0.863595	203.083	35.7	Tryptophan : c18_neg	C11H12N2O2
bAsIII_dif.wk0_12	c18_neg_feature_117	2.40433	1.78925	0.0140931	0.0669468	0.644338	0.785641	205.035	22.5	2-Methylcitrate; 2-Methylcitric acid : c18_neg	C7H10O7
bAsIII_dif.wk0_12	c18_neg_feature_214	-2.01299	-0.900857	0.0444622	0.368074	0.658377	0.938674	205.16	322.2	4-tert-Octylphenol : c18_neg	C14H22O
bAsIII_dif.wk0_12	c18_neg_feature_172	2.41444	1.0589	0.017136	0.291939	0.644338	0.906627	227.129	35.6	[2t-12.1-diacid]-Dodec-2-enedioic acid : c18_neg	C12H20O4
bAsIII_dif.wk0_12	c18_neg_feature_166	2.08288	1.6949	0.036199	0.087315	0.644338	0.785641	279.233	349.6	[C18.1]-17-Octadecynoic acid : c18_neg	C18H32O2
bAsIII_dif.wk0_12	c18_neg_feature_166	2.08288	1.6949	0.036199	0.087315	0.644338	0.785641	279.233	349.6	[C18.2]-9Z,11E-Octadecadienoic acid : c18_neg	C18H32O2
bAsIII_dif.wk0_12	c18_neg_feature_163	2.02668	1.59743	0.0410439	0.105628	0.658377	0.802843	309.28	428.6	[C20.1]-Eicosenoic acid<a0> : c18_neg	C20H38O2
bAsIII_dif.wk0_12	hilic_pos_feature_62	2.02663	1.70226	0.0439315	0.091502	0.658377	0.787571	118.05	96.5	N-Acetylglycine : hilic_pos	C4H7NO3
bAsIII_dif.wk0_12	hilic_pos_feature_202	2.31625	2.18497	0.021198	0.0296904	0.644338	0.645257	146.081	308.9	5-Hydroxypipecolic acid : hilic_pos	C6H11NO3
bAsIII_dif.wk0_12	hilic_pos_feature_108	-2.60163	-1.45981	0.00997468	0.144411	0.644338	0.882147	189.149	72.7	10-Hydroxydecanoate : hilic_pos	C10H20O3
bAsIII_dif.wk0_12	hilic_pos_feature_69	2.13233	3.69766	0.0312854	0.000245294	0.644338	0.118376	198.053	82.8	Orotate / Uracil 5-Carboxylate : hilic_pos	NA
bAsIII_dif.wk0_12	hilic_pos_feature_44	-2.18341	-1.35478	0.0302398	0.177531	0.644338	0.883971	205.099	249.6	Tryptophan : hilic_pos	C11H12N2O2
bAsIII_dif.wk0_12	hilic_pos_feature_199	-2.24724	-2.86758	0.0313191	0.00573914	0.644338	0.45183	265.021	354	Oxalacetic acid : hilic_pos	C4H4O5
bAsIII_dif.wk0_12	hilic_pos_feature_152	2.19037	2.95316	0.0292424	0.00337889	0.644338	0.407156	279.232	68.3	Gamma-Linolenate : hilic_pos	C18H30O2
bAsIII_dif.wk0_12	hilic_pos_feature_176	2.00129	1.77864	0.044956	0.0747663	0.658377	0.785641	290.16	230.5	Methylglutaryl-L-carnitine / Adipoyl-L-carnitine : hilic_pos	NA
bAsIII_dif.wk0_12	hilic_pos_feature_195	2.34589	2.37959	0.0221374	0.0203246	0.644338	0.587363	294.243	71	[C18.4]-Stearidonic acid : hilic_pos	C18H28O2
bAsIII_dif.wk0_12	hilic_pos_feature_151	2.58307	1.68286	0.0107172	0.105303	0.644338	0.802843	391.284	63.9	Bis(2-Ethylhexyl)Phthalate : hilic_pos	C24H38O4
bAsIII_dif.wk0_12	hilic_pos_feature_80	3.28146	2.70048	0.00107929	0.00626804	0.390164	0.45183	522.204	278.9	Raffinose : hilic_pos	C18H32O16
bAsIII_dif.wk0_12	hilic_pos_feature_92	2.33815	2.05019	0.0180692	0.038382	0.644338	0.707751	684.256	287.9	Stachyose : hilic_pos	C24H42O21
bAsIII_dif.wk0_12	hilic_neg_feature_107	-2.46133	-2.49049	0.0178927	0.0144177	0.644338	0.587363	101.025	165.1	Acetoacetate : hilic_neg	C4H6O3
bAsIII_dif.wk0_12	hilic_neg_feature_26	-2.26377	-1.36729	0.0235781	0.170122	0.644338	0.883971	116.072	276.6	Norvaline : hilic_neg	C5H11NO2
bAsIII_dif.wk0_12	hilic_neg_feature_135	2.07851	0.539566	0.0370912	0.588351	0.644338	0.962013	147.045	61.2	Trans-Cinnamate : hilic_neg	C9H8O2
bAsIII_dif.wk0_12	hilic_neg_feature_69	-2.40349	-2.27581	0.0164166	0.0231694	0.644338	0.587363	159.093	244.6	Tryptamine : hilic_neg	C10H12N2
bAsIII_dif.wk0_12	hilic_neg_feature_92	2.13362	1.75925	0.0333216	0.0815197	0.644338	0.785641	171.066	79.5	Diacetyl : hilic_neg	C4H6O2
bAsIII_dif.wk0_12	hilic_neg_feature_22	-1.98298	-2.01819	0.0455309	0.0416913	0.658377	0.707751	182.046	53	4-Pyridoxate : hilic_neg	C8H9NO4
bAsIII_dif.wk0_12	hilic_neg_feature_85	2.27268	1.77364	0.0236434	0.0761072	0.644338	0.785641	183.029	234.8	3,4 Dihydroxymandelate : hilic_neg	C8H8O5
bAsIII_dif.wk0_12	hilic_neg_feature_161	-2.17337	-2.18539	0.031587	0.0297825	0.644338	0.645257	217.108	294.6	3-Hydroxydecanedioic acid : hilic_neg	C10H18O5
bAsIII_dif.wk0_12	hilic_neg_feature_130	2.66013	2.05304	0.00784114	0.0396232	0.644338	0.707751	277.217	51.4	Gamma-Linolenate : hilic_neg	C18H30O2
bAsIII_dif.wk0_12	hilic_neg_feature_129	2.43504	2.25153	0.0136321	0.0223223	0.644338	0.587363	279.233	51.6	Linoleate : hilic_neg	C18H32O2
bAsIII_dif.wk0_12	hilic_neg_feature_116	2.17	1.24334	0.0280766	0.206207	0.644338	0.883971	281.249	52.9	Petroselinate : hilic_neg	C18H34O2
bAsIII_dif.wk0_12	hilic_neg_feature_157	2.2638	1.53352	0.0235267	0.123591	0.644338	0.859194	297.243	53.6	[C18.1]-12-hydroxy-9-cis-octadecenoic acid : hilic_neg	C18H34O3
bAsIII_dif.wk0_12	hilic_neg_feature_138	2.05914	0.95352	0.0383216	0.335324	0.644338	0.930451	301.238	50.7	Glycerol-Myristate : hilic_neg	C17H34O4
bAsIII_dif.wk0_12	hilic_neg_feature_124	2.4767	1.98636	0.0117824	0.0420931	0.644338	0.707751	311.296	46.6	Arachidate : hilic_neg	C20H40O2
bAsIII_dif.wk0_12	hilic_neg_feature_125	2.1556	2.81153	0.0296938	0.00510631	0.644338	0.45183	337.311	46.7	Erucate : hilic_neg	C22H42O2
bAsIII_dif.wk0_12	hilic_neg_feature_109	2.15285	1.2585	0.0335066	0.202136	0.644338	0.883971	341.109	327.4	Sucrose : hilic_neg	C12H22O11
bAsIII_dif.wk0_12	hilic_neg_feature_55	3.42074	3.08233	0.000642471	0.00197023	0.390164	0.356118	665.216	395.4	Stachyose : hilic_neg	C24H42O21
bAsV_dif.wk0_12	c18_pos_feature_6	2.43002	0.137303	0.0141982	0.887826	0.843742	0.989226	133.061	23.2	Asparagine : c18_pos	C4H8N2O3
bAsV_dif.wk0_12	c18_pos_feature_22	2.53671	0.808146	0.0112483	0.412064	0.843742	0.989226	150.059	27.2	Methionine : c18_pos	C5H11NO2S
bAsV_dif.wk0_12	c18_pos_feature_76	-2.38645	-0.446249	0.0156925	0.651477	0.843742	0.989226	158.082	36.5	N-Acetylproline : c18_pos	C7H11NO3
bAsV_dif.wk0_12	c18_pos_feature_31	2.93196	2.32632	0.00338224	0.0192328	0.72398	0.927023	169.036	23.6	Uric Acid : c18_pos	C5H4N4O3
bAsV_dif.wk0_12	c18_pos_feature_154	3.05353	2.27997	0.00210398	0.0170063	0.72398	0.911456	199.058	46.2	2-Isopropylmalic acid : c18_pos	C7H12O5
bAsV_dif.wk0_12	c18_pos_feature_126	2.52156	1.66308	0.0120149	0.0927272	0.843742	0.989226	232.155	30.5	Butanoylcarnitine / Isobutyryl-L-carnitine : c18_pos	NA
bAsV_dif.wk0_12	c18_pos_feature_109	-2.66138	-2.49384	0.00678426	0.0104561	0.843742	0.911456	391.284	258.6	Cholate : c18_pos	C24H40O5
bAsV_dif.wk0_12	c18_pos_feature_131	-2.38512	-1.78495	0.0167564	0.0686761	0.843742	0.989226	416.338	256.6	3-Hydroxyhexadecanoylcarnitine : c18_pos	C23H45NO5
bAsV_dif.wk0_12	c18_pos_feature_70	2.04459	2.17404	0.0345856	0.0280414	0.977429	0.979449	583.256	253.2	Biliverdin : c18_pos	C33H34N4O6
bAsV_dif.wk0_12	c18_neg_feature_1	2.34984	0.788331	0.0161143	0.439811	0.843742	0.989226	168.078	29.4	3-Methyl-L-Histidine; 1-Methyl-L-Histidine : c18_neg	C7H11N3O2
bAsV_dif.wk0_12	c18_neg_feature_111	2.89321	0.254443	0.00400542	0.799932	0.72398	0.989226	174.056	50.7	Indole-3-Acetate : c18_neg	C10H9NO2
bAsV_dif.wk0_12	hilic_pos_feature_90	1.97638	0.842297	0.0410659	0.390122	0.977429	0.989226	119.064	318.5	Cysteamine : hilic_pos	C2H7NS
bAsV_dif.wk0_12	hilic_pos_feature_136	2.02034	0.0589823	0.0417732	0.953839	0.977429	0.989226	148.075	65.7	3-Methyl-2-Oxindole : hilic_pos	C9H9NO
bAsV_dif.wk0_12	hilic_pos_feature_53	-2.06692	-1.78462	0.0403345	0.0889926	0.977429	0.989226	154.087	289.7	Dopamine / P-Octopamine : hilic_pos	NA
bAsV_dif.wk0_12	hilic_pos_feature_103	-2.04646	0.164907	0.0495685	0.86737	0.977429	0.989226	158.082	75.2	N-Acetylproline : hilic_pos	C7H11NO3
bAsV_dif.wk0_12	hilic_pos_feature_103	-2.04646	0.164907	0.0495685	0.86737	0.977429	0.989226	158.082	75.2	3-Methylcrotonylglycine /_x000D_ Alpha-ketoisovaleric acid : hilic_pos	NA
bAsV_dif.wk0_12	hilic_pos_feature_170	2.18073	0.945677	0.0292022	0.34238	0.977429	0.989226	246.17	220.8	2-Methylbutyroylcarnitine /_x000D_ Isovaleryl-L-carnitine /_x000D_ Valeryl-L-carnitine : hilic_pos	NA
bAsV_dif.wk0_12	hilic_neg_feature_143	-2.32685	0.222186	0.0253555	0.822246	0.977429	0.989226	113.061	72.4	[2-Me,4e-5.1]-2-Methyl-4-pentenoic acid : hilic_neg	C6H10O2
bAsV_dif.wk0_12	hilic_neg_feature_149	-2.50403	-0.771254	0.0108188	0.438073	0.843742	0.989226	141.092	63.9	[C8.1]-2-Octenoic acid : hilic_neg	C8H14O2
bAsV_dif.wk0_12	hilic_neg_feature_57	-1.94084	-0.618675	0.0462378	0.527047	0.977429	0.989226	145.05	317.5	Methyglutarate; 3-Methylglutaric acid : hilic_neg	C6H10O4
bAsV_dif.wk0_12	hilic_neg_feature_113	2.5006	0.891183	0.0370383	0.384571	0.977429	0.989226	157.123	68.1	Nonanoate : hilic_neg	C9H18O2
bAsV_dif.wk0_12	hilic_neg_feature_77	2.41437	0.290221	0.0174288	0.776419	0.843742	0.989226	174.056	80.3	Indole-3-Acetate : hilic_neg	C10H9NO2
bAsV_dif.wk0_12	hilic_neg_feature_11	-3.04431	-1.23794	0.00280392	0.201161	0.72398	0.989226	203.056	316.6	Succinate Semialdehyde : hilic_neg	C4H6O3
bAsV_dif.wk0_12	hilic_neg_feature_86	-2.4372	0.367054	0.017505	0.705599	0.843742	0.989226	205.035	321.7	2-Methylcitrate : hilic_neg	C7H10O7
bAsV_dif.wk0_12	hilic_neg_feature_150	-2.511	-1.80776	0.016685	0.0899765	0.843742	0.989226	207.051	81.8	[C8.0]-Dihydrolipoate : hilic_neg	C8H16O2S2
bAsV_dif.wk0_12	hilic_neg_feature_161	-2.2168	-1.43788	0.0263684	0.143322	0.977429	0.989226	217.108	294.6	3-Hydroxydecanedioic acid : hilic_neg	C10H18O5
bAsV_dif.wk0_12	hilic_neg_feature_136	-1.99146	-1.67545	0.0454166	0.090928	0.977429	0.989226	283.264	50.3	Stearate : hilic_neg	C18H36O2
bAsV_dif.wk0_12	hilic_neg_feature_102	-2.12449	-1.17369	0.0321173	0.235764	0.977429	0.989226	365.233	51.6	3-Alpha,11-Beta,17,21-Tetrahydroxy- 5-Beta-Pregnan-20-One : hilic_neg	C21H34O5
bAsV_dif.wk0_12	hilic_neg_feature_33	-2.11513	-0.61014	0.0292217	0.530159	0.977429	0.989226	375.13	275.9	Riboflavin : hilic_neg	C17H20N4O6
bMMA_dif.wk0_12	c18_pos_feature_87	-2.64895	-2.86258	0.00844239	0.00415733	0.534842	0.271913	123.045	90.7	4-Hydroxybenzaldehyde : c18_pos	C7H6O2
bMMA_dif.wk0_12	c18_pos_feature_158	2.68179	1.60864	0.0114185	0.105758	0.55037	0.839019	146.06	192	Indole-3-aldehyde : c18_pos	C9H7NO
bMMA_dif.wk0_12	c18_pos_feature_22	2.04844	1.10996	0.0393179	0.266759	0.735534	0.949254	150.059	27.2	Methionine : c18_pos	C5H11NO2S
bMMA_dif.wk0_12	c18_pos_feature_65	-1.99269	-2.3767	0.0463255	0.0180886	0.735534	0.563428	178.054	27.4	N-Formyl-L-Methionine : c18_pos	C6H11NO3S
bMMA_dif.wk0_12	c18_pos_feature_166	2.38676	2.47697	0.0172904	0.0137216	0.595283	0.472416	180.102	255.8	Propham : c18_pos	C10H13NO2
bMMA_dif.wk0_12	c18_pos_feature_38	-2.7972	-1.64158	0.00489191	0.0975858	0.48322	0.839019	205.097	37.6	Tryptophan : c18_pos	C11H12N2O2
bMMA_dif.wk0_12	c18_pos_feature_82	2.02876	0.884787	0.0425601	0.375694	0.735534	0.949254	206.067	217.8	Lipoamide : c18_pos	C8H15NOS2
bMMA_dif.wk0_12	c18_pos_feature_112	-2.246	-0.447265	0.0289483	0.652598	0.728526	0.970221	265.253	365.1	Oleate : c18_pos	C18H34O2
bMMA_dif.wk0_12	c18_pos_feature_135	2.3632	2.85419	0.0169497	0.00401767	0.595283	0.271913	286.202	206.9	Octenoyl-L-carnitine : c18_pos	C25H47NO5
bMMA_dif.wk0_12	c18_pos_feature_61	-2.54301	-1.53912	0.0105191	0.123821	0.55037	0.860795	339.067	23.6	AICA ribonucleotide : c18_pos	C9H15N4O8P
bMMA_dif.wk0_12	c18_pos_feature_173	1.8929	2.48362	0.0490259	0.00942163	0.735534	0.392104	376.039	253.4	Prochloraz : c18_pos	C15H16Cl3N3O2
bMMA_dif.wk0_12	c18_neg_feature_12	2.40548	1.43767	0.0150029	0.145357	0.595283	0.904997	117.019	24.7	Methylmalonate; Methylmalonic acid /_x000D_ Succinate; Succinic acid : c18_neg	NA
bMMA_dif.wk0_12	c18_neg_feature_46	-2.15318	-1.62122	0.0303353	0.102436	0.728526	0.839019	163.061	48.3	2-Deoxy-D-Glucose / Fucose / Rhamnose : c18_neg	NA
bMMA_dif.wk0_12	c18_neg_feature_92	2.054	1.15867	0.0470544	0.260807	0.735534	0.949254	166.051	31.3	Pyridoxal / 4-Hydroxy-L-Phenylglycine : c18_neg	NA
bMMA_dif.wk0_12	c18_neg_feature_71	-2.62105	-2.44042	0.0109248	0.0190359	0.55037	0.563428	177.041	46.8	2-Keto-3-Deoxy-D-Gluconic Acid / Gluconolactone : c18_neg	NA
bMMA_dif.wk0_12	c18_neg_feature_119	2.14264	3.79033	0.0322192	0.000194298	0.728526	0.0728778	181.051	31.8	Hydrophenyllactic Acid; Hydroxyphenyllactate : c18_neg	C9H10O4
bMMA_dif.wk0_12	c18_neg_feature_49	-3.00461	-1.37735	0.00276025	0.181031	0.399132	0.908636	182.045	28.6	4-Pyridoxate : c18_neg	C8H9NO4
bMMA_dif.wk0_12	c18_neg_feature_129	2.38616	3.47526	0.0157747	0.000436786	0.595283	0.0863581	201.113	34.5	Sebacate : c18_neg	C10H18O4
bMMA_dif.wk0_12	c18_neg_feature_110	2.00609	1.52081	0.0468569	0.138857	0.735534	0.904997	203.056	30	2-Oxobutanoate; 2-Oxobutyric acid : c18_neg	C4H6O3
bMMA_dif.wk0_12	c18_neg_feature_43	-2.69532	-1.30487	0.0065674	0.186576	0.527581	0.908636	203.083	35.7	Tryptophan : c18_neg	C11H12N2O2
bMMA_dif.wk0_12	c18_neg_feature_117	2.07685	1.13794	0.0343235	0.242334	0.729878	0.949254	205.035	22.5	2-Methylcitrate; 2-Methylcitric acid : c18_neg	C7H10O7
bMMA_dif.wk0_12	c18_neg_feature_172	3.29172	2.49899	0.00124939	0.0127614	0.225828	0.469783	227.129	35.6	[2t-12.1-diacid]-Dodec-2-enedioic acid : c18_neg	C12H20O4
bMMA_dif.wk0_12	c18_neg_feature_177	1.97097	1.91993	0.0485674	0.0533086	0.735534	0.770589	277.217	326.1	[C18.2]-11-Octadecen-9-ynoic acid : c18_neg	C18H30O2
bMMA_dif.wk0_12	c18_neg_feature_166	2.21216	2.20419	0.0263401	0.0264759	0.728526	0.577076	279.233	349.6	[C18.1]-17-Octadecynoic acid : c18_neg	C18H32O2
bMMA_dif.wk0_12	c18_neg_feature_166	2.21216	2.20419	0.0263401	0.0264759	0.728526	0.577076	279.233	349.6	[C18.2]-9Z,11E-Octadecadienoic acid : c18_neg	C18H32O2
bMMA_dif.wk0_12	hilic_pos_feature_77	-2.1533	-2.15273	0.0294722	0.0315635	0.728526	0.577076	131.118	305.3	N-Acetylputrescine : hilic_pos	C6H14N2O
bMMA_dif.wk0_12	hilic_pos_feature_202	2.69554	1.97623	0.0076579	0.0504702	0.534842	0.766964	146.081	308.9	5-Hydroxypipecolic acid : hilic_pos	C6H11NO3
bMMA_dif.wk0_12	hilic_pos_feature_118	-2.85516	-2.8248	0.00413985	0.00469037	0.48322	0.271913	174.055	81.5	2-Quinolinecarboxylate : hilic_pos	C10H7NO2
bMMA_dif.wk0_12	hilic_pos_feature_5	-2.02459	-2.17141	0.0438164	0.031152	0.735534	0.577076	182.081	268.5	Tyrosine : hilic_pos	C9H11NO3
bMMA_dif.wk0_12	hilic_pos_feature_123	-2.17735	-1.43354	0.0300332	0.152802	0.728526	0.905542	189.113	42.2	Azelate : hilic_pos	C9H16O4
bMMA_dif.wk0_12	hilic_pos_feature_108	-2.17066	-1.19273	0.0300797	0.231471	0.728526	0.949049	189.149	72.7	10-Hydroxydecanoate : hilic_pos	C10H20O3
bMMA_dif.wk0_12	hilic_pos_feature_69	2.37604	3.73446	0.0155059	0.000201598	0.595283	0.0728778	198.053	82.8	Orotate / Uracil 5-Carboxylate : hilic_pos	NA
bMMA_dif.wk0_12	hilic_pos_feature_44	-2.79864	-1.65191	0.00534683	0.0988706	0.48322	0.839019	205.099	249.6	Tryptophan : hilic_pos	C11H12N2O2
bMMA_dif.wk0_12	hilic_pos_feature_221	-2.01717	-1.68996	0.0398415	0.0858242	0.735534	0.839019	299.086	67.3	Mefenacet : hilic_pos	C16H14N2O2S
bMMA_dif.wk0_12	hilic_pos_feature_151	3.30482	2.72911	0.00107979	0.00976193	0.225828	0.392104	391.284	63.9	Bis(2-Ethylhexyl)Phthalate : hilic_pos	C24H38O4
bMMA_dif.wk0_12	hilic_pos_feature_165	-2.10992	-1.68599	0.0375294	0.0958047	0.735534	0.839019	415.32	76.3	Diosgenin : hilic_pos	C27H42O3
bMMA_dif.wk0_12	hilic_pos_feature_80	3.40878	2.64622	0.00062338	0.00723685	0.225828	0.327015	522.204	278.9	Raffinose : hilic_pos	C18H32O16
bMMA_dif.wk0_12	hilic_pos_feature_92	2.12454	2.15581	0.0301177	0.0288091	0.728526	0.577076	684.256	287.9	Stachyose : hilic_pos	C24H42O21
bMMA_dif.wk0_12	hilic_neg_feature_26	-2.14737	-1.65263	0.0322446	0.0990864	0.728526	0.839019	116.072	276.6	Norvaline : hilic_neg	C5H11NO2
bMMA_dif.wk0_12	hilic_neg_feature_135	2.1441	0.334031	0.0305883	0.736849	0.728526	0.97963	147.045	61.2	Trans-Cinnamate : hilic_neg	C9H8O2
bMMA_dif.wk0_12	hilic_neg_feature_69	-2.62812	-2.21192	0.00887705	0.0279299	0.534842	0.577076	159.093	244.6	Tryptamine : hilic_neg	C10H12N2
bMMA_dif.wk0_12	hilic_neg_feature_90	2.05322	1.21196	0.048277	0.246542	0.735534	0.949254	187.098	279.1	Azelate : hilic_neg	C9H16O4
bMMA_dif.wk0_12	hilic_neg_feature_27	-2.41533	-1.26573	0.0165979	0.208848	0.595283	0.908636	209.03	330.7	Galactarate / Saccharate : hilic_neg	NA
bMMA_dif.wk0_12	hilic_neg_feature_130	2.10815	1.63325	0.0337323	0.0990916	0.729878	0.839019	277.217	51.4	Gamma-Linolenate : hilic_neg	C18H30O2
bMMA_dif.wk0_12	hilic_neg_feature_124	1.91677	1.2044	0.048096	0.210864	0.735534	0.908636	311.296	46.6	Arachidate : hilic_neg	C20H40O2
bMMA_dif.wk0_12	hilic_neg_feature_125	2.30006	3.03919	0.0199953	0.0023147	0.657118	0.238256	337.311	46.7	Erucate : hilic_neg	C22H42O2
bMMA_dif.wk0_12	hilic_neg_feature_109	2.10689	0.760862	0.0381569	0.438407	0.735534	0.949254	341.109	327.4	Sucrose : hilic_neg	C12H22O11
bMMA_dif.wk0_12	hilic_neg_feature_55	3.4101	3.49197	0.000665647	0.000477777	0.225828	0.0863581	665.216	395.4	Stachyose : hilic_neg	C24H42O21
bDMA_dif.wk0_12	c18_pos_feature_49	-2.655	-2.28063	0.0125748	0.0320262	0.478505	0.718849	118.05	27.5	N-Acetylglycine : c18_pos	C4H7NO3
bDMA_dif.wk0_12	c18_pos_feature_87	-2.39513	-2.29155	0.0161216	0.0215431	0.488929	0.707984	123.045	90.7	4-Hydroxybenzaldehyde : c18_pos	C7H6O2
bDMA_dif.wk0_12	c18_pos_feature_38	-2.90908	-1.04316	0.00366324	0.295128	0.249945	0.949669	205.097	37.6	Tryptophan : c18_pos	C11H12N2O2
bDMA_dif.wk0_12	c18_pos_feature_134	2.73958	1.37381	0.00588983	0.167888	0.304168	0.870711	244.155	38.1	Tiglylcarnitine : c18_pos	C12H21NO4
bDMA_dif.wk0_12	c18_pos_feature_162	2.45878	2.2372	0.0194601	0.0329533	0.488929	0.718849	255.175	262.5	17-beta Estradiol : c18_pos	C18H24O2
bDMA_dif.wk0_12	c18_pos_feature_112	-2.14704	-0.424262	0.0349291	0.667663	0.57376	0.976612	265.253	365.1	Oleate : c18_pos	C18H34O2
bDMA_dif.wk0_12	c18_pos_feature_135	2.19557	2.21304	0.0265132	0.025162	0.539996	0.715895	286.202	206.9	Octenoyl-L-carnitine : c18_pos	C25H47NO5
bDMA_dif.wk0_12	c18_pos_feature_61	-2.1679	-1.49381	0.0276799	0.133071	0.539996	0.870711	339.067	23.6	AICA ribonucleotide : c18_pos	C9H15N4O8P
bDMA_dif.wk0_12	c18_pos_feature_129	2.03908	1.64705	0.0432355	0.0985307	0.646184	0.83809	360.275	225.9	3-hydroxydodecanoyl carnitine : c18_pos	C19H37NO5
bDMA_dif.wk0_12	c18_pos_feature_173	3.18107	3.19834	0.00195889	0.00109408	0.249945	0.414999	376.039	253.4	Prochloraz : c18_pos	C15H16Cl3N3O2
bDMA_dif.wk0_12	c18_neg_feature_12	2.85998	1.96971	0.00380275	0.0455322	0.249945	0.718849	117.019	24.7	Methylmalonate; Methylmalonic acid /_x000D_ Succinate; Succinic acid : c18_neg	NA
bDMA_dif.wk0_12	c18_neg_feature_33	2.00077	2.14319	0.0428812	0.0300382	0.646184	0.718849	124.007	22.8	Taurine : c18_neg	C2H7NO3S
bDMA_dif.wk0_12	c18_neg_feature_10	-2.17783	-1.11662	0.0280178	0.259963	0.539996	0.924439	132.03	19.5	Aspartate : c18_neg	C4H7NO4
bDMA_dif.wk0_12	c18_neg_feature_46	-1.9996	-1.85751	0.0456919	0.0602913	0.646184	0.718849	163.061	48.3	2-Deoxy-D-Glucose / Fucose / Rhamnose : c18_neg	NA
bDMA_dif.wk0_12	c18_neg_feature_71	-2.90826	-2.39411	0.00583775	0.0235784	0.304168	0.715895	177.041	46.8	2-Keto-3-Deoxy-D-Gluconic Acid / Gluconolactone : c18_neg	NA
bDMA_dif.wk0_12	c18_neg_feature_49	-2.96553	-0.662593	0.00338629	0.517784	0.249945	0.976612	182.045	28.6	4-Pyridoxate : c18_neg	C8H9NO4
bDMA_dif.wk0_12	c18_neg_feature_129	2.3205	3.14688	0.0191974	0.00155153	0.488929	0.414999	201.113	34.5	Sebacate : c18_neg	C10H18O4
bDMA_dif.wk0_12	c18_neg_feature_43	-2.59486	-0.530356	0.00925082	0.594173	0.418021	0.976612	203.083	35.7	Tryptophan : c18_neg	C11H12N2O2
bDMA_dif.wk0_12	c18_neg_feature_117	2.47041	2.43691	0.0123854	0.0131693	0.478505	0.563882	205.035	22.5	2-Methylcitrate; 2-Methylcitric acid : c18_neg	C7H10O7
bDMA_dif.wk0_12	c18_neg_feature_172	2.93009	2.10165	0.00349289	0.0356676	0.249945	0.718849	227.129	35.6	[2t-12.1-diacid]-Dodec-2-enedioic acid : c18_neg	C12H20O4
bDMA_dif.wk0_12	c18_neg_feature_177	2.07669	1.38878	0.0365048	0.159356	0.57376	0.870711	277.217	326.1	[C18.2]-11-Octadecen-9-ynoic acid : c18_neg	C18H30O2
bDMA_dif.wk0_12	c18_neg_feature_166	2.44249	1.90542	0.013973	0.054697	0.488929	0.718849	279.233	349.6	[C18.1]-17-Octadecynoic acid : c18_neg	C18H32O2
bDMA_dif.wk0_12	c18_neg_feature_166	2.44249	1.90542	0.013973	0.054697	0.488929	0.718849	279.233	349.6	[C18.2]-9Z,11E-Octadecadienoic acid : c18_neg	C18H32O2
bDMA_dif.wk0_12	c18_neg_feature_163	1.99739	1.25531	0.0451547	0.206256	0.646184	0.903777	309.28	428.6	[C20.1]-Eicosenoic acid<a0> : c18_neg	C20H38O2
bDMA_dif.wk0_12	hilic_pos_feature_77	-2.26072	-1.78525	0.0220761	0.0727473	0.498783	0.719477	131.118	305.3	N-Acetylputrescine : hilic_pos	C6H14N2O
bDMA_dif.wk0_12	hilic_pos_feature_202	3.00572	2.11925	0.00286589	0.0351983	0.249945	0.718849	146.081	308.9	5-Hydroxypipecolic acid : hilic_pos	C6H11NO3
bDMA_dif.wk0_12	hilic_pos_feature_115	-2.38121	-1.59408	0.0157817	0.108926	0.488929	0.868554	167.07	72.3	3-(2-Hydroxyphenyl)Propanoate : hilic_pos	C9H10O3
bDMA_dif.wk0_12	hilic_pos_feature_118	-2.77912	-2.09708	0.00545434	0.0358066	0.304168	0.718849	174.055	81.5	2-Quinolinecarboxylate : hilic_pos	C10H7NO2
bDMA_dif.wk0_12	hilic_pos_feature_5	-2.14725	-1.90433	0.0323411	0.0592722	0.57376	0.718849	182.081	268.5	Tyrosine : hilic_pos	C9H11NO3
bDMA_dif.wk0_12	hilic_pos_feature_123	-1.9992	-1.85438	0.0460492	0.0642053	0.646184	0.718849	189.113	42.2	Azelate : hilic_pos	C9H16O4
bDMA_dif.wk0_12	hilic_pos_feature_108	-2.32109	-1.11986	0.0195799	0.259574	0.488929	0.924439	189.149	72.7	10-Hydroxydecanoate : hilic_pos	C10H20O3
bDMA_dif.wk0_12	hilic_pos_feature_140	-2.14433	-0.425777	0.0309634	0.667187	0.57376	0.976612	197.095	79.5	Nonanoate : hilic_pos	C9H18O2
bDMA_dif.wk0_12	hilic_pos_feature_69	2.08663	2.79677	0.0335353	0.00495205	0.57376	0.563882	198.053	82.8	Orotate / Uracil 5-Carboxylate : hilic_pos	NA
bDMA_dif.wk0_12	hilic_pos_feature_44	-3.04601	-2.13999	0.00228436	0.030928	0.249945	0.718849	205.099	249.6	Tryptophan : hilic_pos	C11H12N2O2
bDMA_dif.wk0_12	hilic_pos_feature_153	-1.94404	-2.98304	0.0473689	0.00250347	0.646184	0.414999	225.149	71.9	Methyl Jasmonate : hilic_pos	C13H20O3
bDMA_dif.wk0_12	hilic_pos_feature_156	-1.98361	-0.325818	0.0473222	0.743162	0.646184	0.976612	301.216	68.9	Retinoate : hilic_pos	C20H28O2
bDMA_dif.wk0_12	hilic_pos_feature_151	3.06451	1.94432	0.00217885	0.056658	0.249945	0.718849	391.284	63.9	Bis(2-Ethylhexyl)Phthalate : hilic_pos	C24H38O4
bDMA_dif.wk0_12	hilic_pos_feature_165	-2.38874	-1.97869	0.0209638	0.0571504	0.488929	0.718849	415.32	76.3	Diosgenin : hilic_pos	C27H42O3
bDMA_dif.wk0_12	hilic_pos_feature_80	3.01279	2.45226	0.0028697	0.0126984	0.249945	0.563882	522.204	278.9	Raffinose : hilic_pos	C18H32O16
bDMA_dif.wk0_12	hilic_pos_feature_92	2.28103	2.08571	0.019852	0.0344603	0.488929	0.718849	684.256	287.9	Stachyose : hilic_pos	C24H42O21
bDMA_dif.wk0_12	hilic_neg_feature_107	-2.53581	-2.37121	0.0150442	0.0195094	0.488929	0.705266	101.025	165.1	Acetoacetate : hilic_neg	C4H6O3
bDMA_dif.wk0_12	hilic_neg_feature_26	-2.35728	-1.28239	0.0180787	0.197663	0.488929	0.893189	116.072	276.6	Norvaline : hilic_neg	C5H11NO2
bDMA_dif.wk0_12	hilic_neg_feature_135	2.0932	0.146829	0.0360825	0.883125	0.57376	0.983148	147.045	61.2	Trans-Cinnamate : hilic_neg	C9H8O2
bDMA_dif.wk0_12	hilic_neg_feature_69	-3.36667	-2.53333	0.000958096	0.0129856	0.249945	0.563882	159.093	244.6	Tryptamine : hilic_neg	C10H12N2
bDMA_dif.wk0_12	hilic_neg_feature_46	-2.13298	-0.238947	0.0341238	0.812124	0.57376	0.976612	163.061	186.5	Rhamnose : hilic_neg	C6H12O5
bDMA_dif.wk0_12	hilic_neg_feature_154	2.1748	2.49139	0.0283816	0.0126788	0.539996	0.563882	169.124	58.9	[C10.1]-9-Decenoic acid : hilic_neg	C10H18O2
bDMA_dif.wk0_12	hilic_neg_feature_85	2.2129	0.944063	0.0273574	0.344445	0.539996	0.976612	183.029	234.8	3,4 Dihydroxymandelate : hilic_neg	C8H8O5
bDMA_dif.wk0_12	hilic_neg_feature_90	2.409	1.46411	0.0184401	0.151705	0.488929	0.870711	187.098	279.1	Azelate : hilic_neg	C9H16O4
bDMA_dif.wk0_12	hilic_neg_feature_3	2.56117	1.58989	0.0117846	0.119788	0.478505	0.870711	191.02	344.5	Isocitrate : hilic_neg	C6H8O7
bDMA_dif.wk0_12	hilic_neg_feature_121	2.06628	-0.114277	0.0357025	0.907231	0.57376	0.983852	253.217	49.8	Palmitoleate : hilic_neg	C16H30O2
bDMA_dif.wk0_12	hilic_neg_feature_130	2.6629	1.17526	0.00719674	0.235235	0.346883	0.924439	277.217	51.4	Gamma-Linolenate : hilic_neg	C18H30O2
bDMA_dif.wk0_12	hilic_neg_feature_129	2.28922	1.3747	0.020305	0.164082	0.488929	0.870711	279.233	51.6	Linoleate : hilic_neg	C18H32O2
bDMA_dif.wk0_12	hilic_neg_feature_116	1.94172	0.40468	0.04917	0.680755	0.658332	0.976612	281.249	52.9	Petroselinate : hilic_neg	C18H34O2
bDMA_dif.wk0_12	hilic_neg_feature_125	2.22345	1.95044	0.0255499	0.0534095	0.539996	0.718849	337.311	46.7	Erucate : hilic_neg	C22H42O2
bDMA_dif.wk0_12	hilic_neg_feature_55	3.06086	2.97792	0.00235225	0.00286998	0.249945	0.414999	665.216	395.4	Stachyose : hilic_neg	C24H42O21

## Sheet: sT10 Pathway_feature.As_change
sTable10. Pathway enrichment analysis for untargeted features in association with arsenic change induced by folic acid supplementation over 12-week intervention
Pathway	As_species	column_type	Pathway total	Hits.total	Hits.sig	Expected	FET	EASE	Gamma	Gamma_FDR
Alanine, aspartate and glutamate metabolism	bAsIII	c18	28	21	5	5.1779	0.41715	0.5962	0.020871	0.0343362
Alanine, aspartate and glutamate metabolism	bAsIII	hilic	28	23	7	10.004	0.68957	0.80033	0.09809	0.135314
Alanine, aspartate and glutamate metabolism	bAsV	c18	28	21	5	6.3053	0.77969	0.8927	0.092805	0.12374
Alanine, aspartate and glutamate metabolism	bAsV	hilic	28	23	7	8.6122	0.77889	0.87619	0.13657	0.199602
Alanine, aspartate and glutamate metabolism	bDMA	c18	28	21	8	6.8333	0.066477	0.12596	0.0070298	0.0501303
Alanine, aspartate and glutamate metabolism	bDMA	hilic	28	23	5	9.761	0.78256	0.87367	0.13318	0.176608
Alanine, aspartate and glutamate metabolism	bMMA	c18	28	21	5	5.3889	0.15992	0.27835	0.0091218	0.0355342
Alanine, aspartate and glutamate metabolism	bMMA	hilic	28	23	7	9.9821	0.80395	0.8884	0.14669	0.176627
Alanine, aspartate and glutamate metabolism	%DMA	c18	28	21	6	5.7715	0.35287	0.51791	0.017844	0.0314632
Alanine, aspartate and glutamate metabolism	%DMA	hilic	28	23	9	9.7663	0.6601	0.777	0.090522	0.16324
Alanine, aspartate and glutamate metabolism	%InAs	c18	28	21	6	6.0556	0.57845	0.73919	0.040455	0.0542689
Alanine, aspartate and glutamate metabolism	%InAs	hilic	28	23	8	10.281	0.83026	0.90589	0.17454	0.236764
Alanine, aspartate and glutamate metabolism	%MMA	c18	28	21	5	6.7296	0.52009	0.67875	0.032269	0.0638803
Alanine, aspartate and glutamate metabolism	%MMA	hilic	28	23	7	10.45	0.9178	0.96136	0.2529	0.307447
alpha-Linolenic acid metabolism	bAsIII	hilic	13	8	1	1.8301	0.56319	0.85771	0.065176	0.113592
alpha-Linolenic acid metabolism	bDMA	c18	13	2	1	0.66993	0.51372	1	0.031024	0.0631178
alpha-Linolenic acid metabolism	bDMA	hilic	13	8	2	1.764	0.54203	0.84656	0.058407	0.101795
alpha-Linolenic acid metabolism	bMMA	c18	13	2	2	0.52832	0.0097766	0.087753	0.0056783	0.0355342
alpha-Linolenic acid metabolism	bMMA	hilic	13	8	1	1.826	0.56189	0.85704	0.062465	0.106096
alpha-Linolenic acid metabolism	%DMA	hilic	13	8	2	1.7865	0.5493	0.85044	0.063711	0.145261
alpha-Linolenic acid metabolism	%InAs	hilic	13	8	2	1.8806	0.57895	0.86572	0.072147	0.152952
alpha-Linolenic acid metabolism	%MMA	hilic	13	8	3	1.9115	0.29692	0.58501	0.028888	0.10504
Amino sugar and nucleotide sugar metabolism	bAsIII	c18	42	16	6	1.6245	0.21616	0.48919	0.010579	0.0304307
Amino sugar and nucleotide sugar metabolism	bAsIII	hilic	42	24	16	4.7582	0.33759	0.52122	0.033928	0.107186
Amino sugar and nucleotide sugar metabolism	bAsV	c18	42	16	2	1.9781	0.60791	0.87878	0.045631	0.091262
Amino sugar and nucleotide sugar metabolism	bAsV	hilic	42	24	9	4.096	0.39075	0.5937	0.039083	0.110964
Amino sugar and nucleotide sugar metabolism	bDMA	c18	42	16	1	2.1438	0.65452	0.89993	0.052792	0.0841818
Amino sugar and nucleotide sugar metabolism	bDMA	hilic	42	24	14	4.5865	0.077707	0.16114	0.015976	0.0770407
Amino sugar and nucleotide sugar metabolism	bMMA	c18	42	16	1	1.6906	0.51758	0.83183	0.030684	0.0590146
Amino sugar and nucleotide sugar metabolism	bMMA	hilic	42	24	10	4.7476	0.52491	0.7144	0.055681	0.105974
Amino sugar and nucleotide sugar metabolism	%DMA	c18	42	16	2	1.8107	0.096616	0.26303	0.0077771	0.0314513
Amino sugar and nucleotide sugar metabolism	%DMA	hilic	42	24	2	4.6449	0.86287	0.95632	0.19656	0.246475
Amino sugar and nucleotide sugar metabolism	%InAs	c18	42	16	2	1.8998	0.11101	0.28849	0.0084286	0.0348121
Amino sugar and nucleotide sugar metabolism	%InAs	hilic	42	24	3	4.8896	0.74161	0.88357	0.12364	0.192733
Amino sugar and nucleotide sugar metabolism	%MMA	c18	42	16	6	2.1112	0.14904	0.35001	0.0093097	0.049812
Amino sugar and nucleotide sugar metabolism	%MMA	hilic	42	24	9	4.97	0.22006	0.37212	0.023431	0.10504
Arachidonic acid metabolism	bAsIII	c18	44	41	9	3.655	0.7277	0.89367	0.068643	0.0833522
Arachidonic acid metabolism	bAsIII	hilic	44	41	11	2.1961	0.66531	0.90393	0.090362	0.134441
Arachidonic acid metabolism	bAsV	c18	44	41	1	4.4508	0.99218	1	0.44029	0.44029
Arachidonic acid metabolism	bAsV	hilic	44	41	10	1.8905	0.29131	0.57515	0.029616	0.110172
Arachidonic acid metabolism	bDMA	c18	44	41	16	4.8235	0.73433	0.87931	0.073442	0.098479
Arachidonic acid metabolism	bDMA	hilic	44	41	28	2.1169	0.050662	0.14953	0.014896	0.0770407
Arachidonic acid metabolism	bMMA	c18	44	41	14	3.8039	0.91013	0.98273	0.17904	0.20142
Arachidonic acid metabolism	bMMA	hilic	44	41	34	2.1912	0.0034492	0.015288	0.013105	0.0842127
Arachidonic acid metabolism	%DMA	c18	44	41	1	4.074	0.98789	1	0.39284	0.39284
Arachidonic acid metabolism	%DMA	hilic	44	41	1	2.1438	0.89957	1	0.23596	0.276392
Arachidonic acid metabolism	%InAs	c18	44	41	1	4.2745	0.99039	1	0.41667	0.424386
Arachidonic acid metabolism	%InAs	hilic	44	41	22	2.2567	0.18002	0.39321	0.023682	0.133118
Arachidonic acid metabolism	%MMA	c18	44	41	23	4.7503	0.33536	0.51896	0.017034	0.0499144
Arachidonic acid metabolism	%MMA	hilic	44	41	11	2.2939	0.68996	0.91414	0.095279	0.151469
Arginine and proline metabolism	bAsIII	c18	36	23	3	4.5688	0.9546	0.99246	0.2502	0.2502
Arginine and proline metabolism	bAsIII	hilic	36	26	13	11.347	0.59643	0.71246	0.072283	0.119169
Arginine and proline metabolism	bAsV	c18	36	23	10	5.6871	0.33797	0.5038	0.017582	0.0584272
Arginine and proline metabolism	bAsV	hilic	36	26	8	9.7674	0.87762	0.9382	0.20955	0.257431
Arginine and proline metabolism	bDMA	c18	36	23	5	6.1634	0.8871	0.95793	0.15686	0.162364
Arginine and proline metabolism	bDMA	hilic	36	26	14	11.055	0.55889	0.67918	0.061543	0.104281
Arginine and proline metabolism	bMMA	c18	36	23	4	4.8606	0.88365	0.96377	0.1515	0.177848
Arginine and proline metabolism	bMMA	hilic	36	26	12	11.321	0.59321	0.70966	0.069007	0.106096
Arginine and proline metabolism	%DMA	c18	36	23	8	5.0925	0.057589	0.11984	0.006884	0.0314513
Arginine and proline metabolism	%DMA	hilic	36	26	8	11.076	0.80111	0.88196	0.15067	0.204481
Arginine and proline metabolism	%InAs	c18	36	23	13	5.4619	0.083529	0.16196	0.0077381	0.0348121
Arginine and proline metabolism	%InAs	hilic	36	26	10	11.66	0.75257	0.84323	0.12868	0.194858
Arginine and proline metabolism	%MMA	c18	36	23	6	5.9378	0.73179	0.86369	0.073607	0.107065
Arginine and proline metabolism	%MMA	hilic	36	26	9	11.852	0.65788	0.76461	0.085368	0.139285
Arginine biosynthesis	bAsIII	c18	14	10	2	2.3352	0.69695	0.91506	0.060194	0.0748755
Arginine biosynthesis	bAsIII	hilic	14	11	5	5.4903	0.47599	0.65443	0.050195	0.113592
Arginine biosynthesis	bAsV	c18	14	10	2	2.8435	0.79972	0.95245	0.10189	0.129911
Arginine biosynthesis	bAsV	hilic	14	11	4	4.7262	0.51974	0.70831	0.057029	0.125769
Arginine biosynthesis	bDMA	c18	14	10	5	3.0817	0.18415	0.36578	0.010196	0.0501303
Arginine biosynthesis	bDMA	hilic	14	11	3	5.2921	0.79599	0.91318	0.14052	0.182377
Arginine biosynthesis	bMMA	c18	14	10	2	2.4303	0.7188	0.92371	0.067392	0.0909792
Arginine biosynthesis	bMMA	hilic	14	11	4	5.478	0.81861	0.92512	0.15597	0.184045
Arginine biosynthesis	%DMA	c18	14	10	3	2.6028	0.49301	0.75023	0.028979	0.0418586
Arginine biosynthesis	%DMA	hilic	14	11	4	5.3596	0.63786	0.80025	0.084146	0.16324
Arginine biosynthesis	%InAs	c18	14	10	2	2.7309	0.77982	0.94586	0.091804	0.10743
Arginine biosynthesis	%InAs	hilic	14	11	1	5.6418	0.99784	1	0.63636	0.63636
Arginine biosynthesis	%MMA	c18	14	10	1	3.0349	0.96302	1	0.28034	0.286305
Arginine biosynthesis	%MMA	hilic	14	11	5	5.7346	0.34674	0.51492	0.033182	0.10504
Ascorbate and aldarate metabolism	bAsIII	c18	9	6	3	2.3352	0.19802	0.4116	0.0099695	0.0304307
Ascorbate and aldarate metabolism	bAsIII	hilic	9	6	3	4.6362	0.70102	0.85936	0.10204	0.135314
Ascorbate and aldarate metabolism	bAsV	hilic	9	6	3	3.991	0.36875	0.57226	0.036724	0.110172
Ascorbate and aldarate metabolism	bDMA	c18	9	6	2	3.0817	0.83685	0.96395	0.11873	0.132171
Ascorbate and aldarate metabolism	bDMA	hilic	9	6	4	4.5865	0.4925	0.68704	0.050245	0.0957795
Ascorbate and aldarate metabolism	bMMA	c18	9	6	2	2.4303	0.7188	0.92371	0.067392	0.0909792
Ascorbate and aldarate metabolism	bMMA	hilic	9	6	4	4.6258	0.31278	0.49488	0.029974	0.0842127
Ascorbate and aldarate metabolism	%DMA	c18	9	6	3	2.6028	0.25747	0.48622	0.013008	0.0314632
Ascorbate and aldarate metabolism	%DMA	hilic	9	6	4	4.5258	0.68185	0.84732	0.097371	0.16324
Ascorbate and aldarate metabolism	%InAs	c18	9	6	1	2.7309	0.9474	1	0.24297	0.256987
Ascorbate and aldarate metabolism	%InAs	hilic	9	6	2	4.7642	0.96223	0.99411	0.36414	0.393866
Ascorbate and aldarate metabolism	%MMA	c18	9	6	5	3.0349	0.17589	0.35438	0.010138	0.049812
Ascorbate and aldarate metabolism	%MMA	hilic	9	6	2	4.97	0.96887	0.99532	0.36947	0.394951
beta-Alanine metabolism	bAsIII	c18	21	13	2	3.655	0.89731	0.97954	0.16243	0.16906
beta-Alanine metabolism	bAsIII	hilic	21	11	4	6.2223	0.60523	0.76174	0.074321	0.119305
beta-Alanine metabolism	bAsV	c18	21	13	1	4.4508	0.95064	0.99181	0.25304	0.274127
beta-Alanine metabolism	bAsV	hilic	21	11	3	5.3563	0.80252	0.91606	0.15003	0.208578
beta-Alanine metabolism	bDMA	c18	21	13	1	4.8235	0.99495	1	0.46956	0.46956
beta-Alanine metabolism	bDMA	hilic	21	11	3	5.9978	0.86988	0.94996	0.19449	0.237278
beta-Alanine metabolism	bMMA	c18	21	13	1	3.8039	0.98349	1	0.35796	0.35796
beta-Alanine metabolism	bMMA	hilic	21	11	6	6.2084	0.42942	0.59651	0.041826	0.0896617
beta-Alanine metabolism	%DMA	c18	21	13	4	4.074	0.38609	0.58907	0.019967	0.0314632
beta-Alanine metabolism	%DMA	hilic	21	11	3	6.0742	0.74705	0.87321	0.1225	0.181987
beta-Alanine metabolism	%InAs	c18	21	13	4	4.2745	0.63736	0.81783	0.050598	0.0642487
beta-Alanine metabolism	%InAs	hilic	21	11	5	6.394	0.30329	0.4551	0.032796	0.133118
beta-Alanine metabolism	%MMA	c18	21	13	3	4.7503	0.8761	0.96153	0.14859	0.172309
beta-Alanine metabolism	%MMA	hilic	21	11	4	6.4993	0.80041	0.90567	0.14403	0.194127
Biosynthesis of unsaturated fatty acids	bAsIII	hilic	36	15	8	3.1722	0.0093167	0.030018	0.014366	0.107186
Biosynthesis of unsaturated fatty acids	bAsV	c18	36	11	2	3.3381	0.86758	0.97224	0.14415	0.162952
Biosynthesis of unsaturated fatty acids	bAsV	hilic	36	15	3	2.7307	0.52532	0.77306	0.058002	0.125769
Biosynthesis of unsaturated fatty acids	bDMA	c18	36	11	4	3.6176	0.72481	0.89423	0.070498	0.0979277
Biosynthesis of unsaturated fatty acids	bDMA	hilic	36	15	2	3.0577	0.96259	1	0.34624	0.364149
Biosynthesis of unsaturated fatty acids	bMMA	c18	36	11	3	2.8529	0.55706	0.79393	0.03549	0.0598894
Biosynthesis of unsaturated fatty acids	bMMA	hilic	36	15	2	3.165	0.84515	0.96618	0.17522	0.198807
Biosynthesis of unsaturated fatty acids	%DMA	c18	36	11	2	3.0555	0.83057	0.96156	0.11558	0.120203
Biosynthesis of unsaturated fatty acids	%DMA	hilic	36	15	3	3.0966	0.61544	0.83296	0.078284	0.16324
Biosynthesis of unsaturated fatty acids	%InAs	c18	36	11	1	3.2059	0.96874	1	0.29921	0.310501
Biosynthesis of unsaturated fatty acids	%InAs	hilic	36	15	2	3.2597	0.85742	0.96967	0.19662	0.254167
Biosynthesis of unsaturated fatty acids	%MMA	c18	36	11	2	3.5627	0.89175	0.97863	0.16302	0.17784
Biosynthesis of unsaturated fatty acids	%MMA	hilic	36	15	1	3.3133	0.97214	1	0.38203	0.401455
Biotin metabolism	bAsIII	c18	10	2	1	0.40611	0.05342	0.34565	0.0062678	0.0304307
Biotin metabolism	bAsIII	hilic	10	2	1	1.3421	0.76237	1	0.1273	0.160296
Biotin metabolism	bDMA	c18	10	2	1	0.53595	0.0084925	0.087735	0.0058724	0.0501303
Biotin metabolism	bDMA	hilic	10	2	1	1.2936	0.74887	1	0.11701	0.158614
Biotin metabolism	bMMA	c18	10	2	1	0.42266	0.0042354	0.056448	0.0055813	0.0355342
Biotin metabolism	bMMA	hilic	10	2	2	1.3391	0.39486	0.75929	0.037833	0.0885
Biotin metabolism	%DMA	c18	10	2	1	0.45267	0.38198	1	0.01969	0.0314632
Biotin metabolism	%DMA	hilic	10	2	1	1.3101	0.75354	1	0.12546	0.181987
Biotin metabolism	%InAs	c18	10	2	1	0.47495	0.39739	1	0.021316	0.0390793
Biotin metabolism	%MMA	hilic	10	2	2	1.4018	0.41855	0.77599	0.040707	0.10504
Butanoate metabolism	bAsIII	c18	15	10	6	2.5382	0.033534	0.096536	0.0058867	0.0304307
Butanoate metabolism	bAsIII	hilic	15	9	5	3.9042	0.35035	0.55626	0.035143	0.107186
Butanoate metabolism	bAsV	c18	15	10	5	3.0908	0.37405	0.60922	0.019842	0.0584272
Butanoate metabolism	bAsV	hilic	15	9	6	3.3608	0.23988	0.43243	0.025752	0.110172
Butanoate metabolism	bDMA	c18	15	10	6	3.3497	0.012282	0.037681	0.0059415	0.0501303
Butanoate metabolism	bDMA	hilic	15	9	5	3.9985	0.202	0.36491	0.022167	0.0770407
Butanoate metabolism	bMMA	c18	15	10	6	2.6416	0.0027571	0.010873	0.0055558	0.0355342
Butanoate metabolism	bMMA	hilic	15	9	5	4.0172	0.20475	0.36899	0.022279	0.0842127
Butanoate metabolism	%DMA	c18	15	10	4	2.8292	0.55176	0.79124	0.03586	0.0499747
Butanoate metabolism	%DMA	hilic	15	9	4	3.8112	0.75465	0.90864	0.12598	0.181987
Butanoate metabolism	%InAs	c18	15	10	6	2.9684	0.16536	0.33785	0.009996	0.0348121
Butanoate metabolism	%InAs	hilic	15	9	3	4.0119	0.92559	0.98661	0.28014	0.32277
Butanoate metabolism	%MMA	c18	15	10	4	3.2988	0.22527	0.41785	0.011876	0.049812
Butanoate metabolism	%MMA	hilic	15	9	2	4.078	0.93001	0.98759	0.27282	0.319148
Caffeine metabolism	bAsIII	c18	10	4	1	1.0153	0.65911	1	0.051504	0.070992
Caffeine metabolism	bAsIII	hilic	10	10	2	2.6841	0.94425	1	0.30508	0.32086
Caffeine metabolism	bAsV	c18	10	4	1	1.2363	0.73465	1	0.076005	0.116243
Caffeine metabolism	bAsV	hilic	10	10	4	2.1005	0.35178	0.63414	0.035015	0.110172
Caffeine metabolism	bDMA	c18	10	4	2	1.3399	0.76454	1	0.083909	0.105333
Caffeine metabolism	bDMA	hilic	10	10	1	2.2345	0.67417	0.90728	0.089602	0.134538
Caffeine metabolism	bMMA	c18	10	4	2	1.0566	0.2858	0.67055	0.013751	0.0405643
Caffeine metabolism	bMMA	hilic	10	10	3	2.6781	0.27513	0.50869	0.026999	0.0842127
Caffeine metabolism	%DMA	c18	10	4	2	1.1317	0.70099	1	0.06413	0.079399
Caffeine metabolism	%DMA	hilic	10	10	3	2.382	0.70897	0.92102	0.1069	0.174094
Caffeine metabolism	%InAs	c18	10	4	2	1.1874	0.33696	0.71584	0.017406	0.0390793
Caffeine metabolism	%InAs	hilic	10	10	5	2.6328	0.50141	0.75856	0.057148	0.152952
Caffeine metabolism	%MMA	hilic	10	10	3	2.5487	0.74559	0.93479	0.11638	0.16399
Citrate cycle (TCA cycle)	bAsIII	c18	20	9	2	1.929	0.30228	0.58475	0.014078	0.0304307
Citrate cycle (TCA cycle)	bAsIII	hilic	20	9	2	4.0262	0.78808	0.92453	0.14052	0.16714
Citrate cycle (TCA cycle)	bAsV	c18	20	9	2	2.349	0.70317	0.91875	0.066553	0.111637
Citrate cycle (TCA cycle)	bAsV	hilic	20	9	2	3.4659	0.878	0.9748	0.20994	0.257431
Citrate cycle (TCA cycle)	bDMA	c18	20	9	4	2.5458	0.031584	0.09524	0.006307	0.0501303
Citrate cycle (TCA cycle)	bDMA	hilic	20	9	4	3.8809	0.34552	0.55074	0.032837	0.0770407
Citrate cycle (TCA cycle)	bMMA	c18	20	9	1	2.0076	0.32492	0.60795	0.01567	0.0405643
Citrate cycle (TCA cycle)	bMMA	hilic	20	9	4	4.0172	0.58512	0.78302	0.06724	0.106096
Citrate cycle (TCA cycle)	%DMA	c18	20	9	4	2.1502	0.0031043	0.013764	0.0058151	0.0314513
Citrate cycle (TCA cycle)	%DMA	hilic	20	9	5	3.9303	0.56674	0.76954	0.067206	0.147336
Citrate cycle (TCA cycle)	%InAs	c18	20	9	3	2.256	0.39679	0.67531	0.021273	0.0390793
Citrate cycle (TCA cycle)	%InAs	hilic	20	9	1	4.1373	0.98864	1	0.49543	0.504957
Citrate cycle (TCA cycle)	%MMA	c18	20	9	1	2.5071	0.93396	1	0.21704	0.231509
Citrate cycle (TCA cycle)	%MMA	hilic	20	9	2	4.2054	0.81346	0.93607	0.15201	0.200524
Cysteine and methionine metabolism	bAsIII	c18	33	17	5	3.1474	0.19867	0.3794	0.0099907	0.0304307
Cysteine and methionine metabolism	bAsIII	hilic	33	20	5	6.8323	0.37342	0.52882	0.037466	0.10883
Cysteine and methionine metabolism	bAsV	c18	33	17	4	3.8326	0.54704	0.7546	0.036364	0.0889295
Cysteine and methionine metabolism	bAsV	hilic	33	20	2	5.8815	0.98627	0.99817	0.46803	0.476388
Cysteine and methionine metabolism	bDMA	c18	33	17	3	4.1536	0.61514	0.80427	0.045255	0.0785307
Cysteine and methionine metabolism	bDMA	hilic	33	20	6	6.7034	0.21862	0.34586	0.023179	0.0770407
Cysteine and methionine metabolism	bMMA	c18	33	17	5	3.2756	0.098881	0.21614	0.0075095	0.0355342
Cysteine and methionine metabolism	bMMA	hilic	33	20	8	6.817	0.1328	0.22791	0.018376	0.0842127
Cysteine and methionine metabolism	%DMA	c18	33	17	4	3.5082	0.268	0.46532	0.013464	0.0314632
Cysteine and methionine metabolism	%DMA	hilic	33	20	3	6.6697	0.97215	0.99345	0.39212	0.406379
Cysteine and methionine metabolism	%InAs	c18	33	17	6	3.6808	0.15131	0.29626	0.0095627	0.0348121
Cysteine and methionine metabolism	%InAs	hilic	33	20	6	7.0209	0.72456	0.84861	0.11634	0.192688
Cysteine and methionine metabolism	%MMA	c18	33	17	2	4.0905	0.60221	0.79519	0.043724	0.0749554
Cysteine and methionine metabolism	%MMA	hilic	33	20	2	7.1364	0.98149	0.99593	0.42669	0.440913
D-Amino acid metabolism	bAsIII	c18	15	14	3	2.6397	0.76085	0.93873	0.07953	0.0921825
D-Amino acid metabolism	bAsIII	hilic	15	15	6	7.6864	0.96099	0.98789	0.34783	0.353627
D-Amino acid metabolism	bAsV	c18	15	14	5	3.3381	0.2335	0.42651	0.012487	0.0584272
D-Amino acid metabolism	bAsV	hilic	15	15	4	6.6167	0.9137	0.96913	0.25399	0.278412
D-Amino acid metabolism	bDMA	c18	15	14	4	3.6176	0.72481	0.89423	0.070498	0.0979277
D-Amino acid metabolism	bDMA	hilic	15	15	6	7.409	0.95175	0.98448	0.31625	0.338443
D-Amino acid metabolism	bMMA	c18	15	14	1	2.8529	0.95317	1	0.24976	0.264452
D-Amino acid metabolism	bMMA	hilic	15	15	5	7.6692	0.96046	0.9877	0.34417	0.356246
D-Amino acid metabolism	%DMA	c18	15	14	5	2.9423	0.06337	0.15665	0.0070091	0.0314513
D-Amino acid metabolism	%DMA	hilic	15	15	5	7.5034	0.9551	0.98573	0.33621	0.361584
D-Amino acid metabolism	%InAs	c18	15	14	8	3.2059	0.032261	0.086539	0.0066061	0.0348121
D-Amino acid metabolism	%InAs	hilic	15	15	6	7.8985	0.69574	0.81939	0.10525	0.183636
D-Amino acid metabolism	%MMA	c18	15	14	2	3.4308	0.87862	0.9753	0.15077	0.172309
D-Amino acid metabolism	%MMA	hilic	15	15	6	8.0285	0.71281	0.83184	0.10327	0.159627
Drug metabolism - cytochrome P450	bAsIII	c18	55	21	2	3.8581	0.91401	0.9836	0.18135	0.184977
Drug metabolism - cytochrome P450	bAsIII	hilic	55	25	2	7.6864	0.99771	0.99976	0.6171	0.6171
Drug metabolism - cytochrome P450	bAsV	c18	55	21	6	4.5744	0.30245	0.4826	0.015632	0.0584272
Drug metabolism - cytochrome P450	bAsV	hilic	55	25	6	6.6167	0.66588	0.80585	0.090837	0.154732
Drug metabolism - cytochrome P450	bDMA	c18	55	21	3	5.0915	0.77358	0.90142	0.087423	0.107457
Drug metabolism - cytochrome P450	bDMA	hilic	55	25	4	7.409	0.95175	0.98448	0.31625	0.338443
Drug metabolism - cytochrome P450	bMMA	c18	55	21	2	4.0153	0.58456	0.78008	0.039356	0.0643553
Drug metabolism - cytochrome P450	bMMA	hilic	55	25	6	7.6692	0.6642	0.79575	0.087277	0.125594
Drug metabolism - cytochrome P450	%DMA	c18	55	21	3	4.3003	0.82557	0.94044	0.1127	0.1196
Drug metabolism - cytochrome P450	%DMA	hilic	55	25	10	7.5034	0.0050937	0.01211	0.014527	0.145261
Drug metabolism - cytochrome P450	%InAs	c18	55	21	6	4.3932	0.45335	0.65209	0.025828	0.0428654
Drug metabolism - cytochrome P450	%InAs	hilic	55	25	11	7.8985	0.0083306	0.018764	0.01531	0.133118
Drug metabolism - cytochrome P450	%MMA	c18	55	21	7	5.0142	0.11507	0.21901	0.0083647	0.049812
Drug metabolism - cytochrome P450	%MMA	hilic	55	25	7	8.0285	0.41111	0.55691	0.039843	0.10504
Drug metabolism - other enzymes	bAsIII	c18	39	11	2	2.3352	0.69695	0.91506	0.060194	0.0748755
Drug metabolism - other enzymes	bAsIII	hilic	39	14	2	5.7343	0.94046	0.98411	0.29706	0.317906
Drug metabolism - other enzymes	bAsV	c18	39	13	2	2.9672	0.58665	0.81497	0.042108	0.091234
Drug metabolism - other enzymes	bAsV	hilic	39	13	1	4.9362	0.88806	0.96567	0.22089	0.257431
Drug metabolism - other enzymes	bDMA	c18	39	13	2	3.2157	0.85432	0.96886	0.13019	0.139208
Drug metabolism - other enzymes	bDMA	hilic	39	13	2	5.4097	0.92281	0.97828	0.25907	0.303909
Drug metabolism - other enzymes	bMMA	hilic	39	14	3	5.7214	0.93983	0.98391	0.29332	0.314652
Drug metabolism - other enzymes	%DMA	c18	39	13	6	2.716	0.04466	0.12086	0.0066127	0.0314513
Drug metabolism - other enzymes	%DMA	hilic	39	13	2	5.5978	0.67718	0.82766	0.095846	0.16324
Drug metabolism - other enzymes	%InAs	c18	39	13	5	2.8497	0.14535	0.30951	0.0093851	0.0348121
Drug metabolism - other enzymes	%InAs	hilic	39	14	2	6.0179	0.57099	0.73506	0.070404	0.152952
Drug metabolism - other enzymes	%MMA	c18	39	13	3	3.1668	0.63373	0.84436	0.049359	0.0789744
Drug metabolism - other enzymes	%MMA	hilic	39	14	1	6.1169	0.99873	1	0.65403	0.65403
Ether lipid metabolism	bAsIII	hilic	20	2	1	0.61003	0.4788	1	0.050609	0.113592
Ether lipid metabolism	bAsV	c18	20	2	1	0.49453	0.41069	1	0.022472	0.0584272
Ether lipid metabolism	bAsV	hilic	20	2	1	0.52513	0.42632	1	0.043275	0.110964
Ether lipid metabolism	bDMA	hilic	20	2	1	0.58801	0.46558	1	0.046377	0.091258
Ether lipid metabolism	bMMA	hilic	20	2	1	0.60866	0.47798	1	0.048292	0.0949743
Ether lipid metabolism	%InAs	hilic	20	2	1	0.62687	0.48873	1	0.055067	0.152952
Fatty acid biosynthesis	bAsIII	c18	47	6	3	1.8275	0.27315	0.55439	0.012771	0.0304307
Fatty acid biosynthesis	bAsIII	hilic	47	6	2	2.6841	0.7707	0.94318	0.13139	0.160296
Fatty acid biosynthesis	bAsV	c18	47	6	2	2.1018	0.64199	0.89389	0.052043	0.100231
Fatty acid biosynthesis	bAsV	hilic	47	6	2	2.3106	0.69057	0.91311	0.098842	0.1565
Fatty acid biosynthesis	bDMA	c18	47	6	2	2.4118	0.44174	0.71426	0.024036	0.0552762
Fatty acid biosynthesis	bMMA	c18	47	6	2	1.902	0.11269	0.28879	0.0078454	0.0355342
Fatty acid biosynthesis	bMMA	hilic	47	6	1	2.6781	0.94386	1	0.30185	0.318021
Fatty acid biosynthesis	%DMA	c18	47	6	2	2.037	0.62302	0.88479	0.046931	0.0595222
Fatty acid biosynthesis	%DMA	hilic	47	6	4	2.6202	0.11075	0.25789	0.018993	0.145261
Fatty acid biosynthesis	%InAs	c18	47	6	2	2.0185	0.61864	0.88326	0.047076	0.0616471
Fatty acid biosynthesis	%InAs	hilic	47	6	3	2.7582	0.29398	0.52987	0.031985	0.133118
Fatty acid biosynthesis	%MMA	c18	47	6	3	2.3751	0.43128	0.7057	0.023586	0.0594864
Fatty acid biosynthesis	%MMA	hilic	47	6	2	2.8036	0.30476	0.54167	0.02952	0.10504
Fatty acid degradation	bAsIII	hilic	39	11	2	1.8301	0.56319	0.85771	0.065176	0.113592
Fatty acid degradation	bAsV	hilic	39	11	3	1.5754	0.20295	0.47447	0.023324	0.110172
Fatty acid degradation	bDMA	hilic	39	11	1	1.764	0.84851	1	0.17592	0.219002
Fatty acid degradation	%DMA	hilic	39	11	2	1.7865	0.5493	0.85044	0.063711	0.145261
Fatty acid degradation	%InAs	c18	39	4	1	0.47495	0.39739	1	0.021316	0.0390793
Fatty acid degradation	%InAs	hilic	39	11	2	1.8806	0.57895	0.86572	0.072147	0.152952
Fatty acid degradation	%MMA	hilic	39	11	1	1.9115	0.87208	1	0.19788	0.250379
Fatty acid elongation	bAsIII	hilic	39	10	2	1.7081	0.52456	0.83784	0.057959	0.113592
Fatty acid elongation	bAsV	hilic	39	10	3	1.4704	0.17505	0.43787	0.021658	0.110172
Fatty acid elongation	bDMA	hilic	39	10	1	1.6464	0.82808	1	0.16068	0.204198
Fatty acid elongation	%DMA	hilic	39	10	2	1.6674	0.51087	0.83012	0.056758	0.145261
Fatty acid elongation	%InAs	c18	39	2	1	0.23747	0.22349	1	0.012026	0.0348121
Fatty acid elongation	%InAs	hilic	39	10	2	1.7552	0.54016	0.84637	0.064116	0.152952
Fatty acid elongation	%MMA	hilic	39	10	1	1.7841	0.85317	1	0.1809	0.233662
Folate biosynthesis	bDMA	hilic	27	15	1	1.0584	0.67685	1	0.090427	0.134538
Fructose and mannose metabolism	bAsIII	c18	20	15	8	2.3352	0.19802	0.4116	0.0099695	0.0304307
Fructose and mannose metabolism	bAsIII	hilic	20	15	12	4.6362	0.012374	0.032686	0.014477	0.107186
Fructose and mannose metabolism	bAsV	c18	20	15	2	2.8435	0.55632	0.79541	0.037624	0.0889295
Fructose and mannose metabolism	bAsV	hilic	20	15	7	4.096	0.044393	0.10289	0.015408	0.110172
Fructose and mannose metabolism	bDMA	c18	20	15	5	3.0817	0.18415	0.36578	0.010196	0.0501303
Fructose and mannose metabolism	bDMA	hilic	20	15	12	4.4689	0.28399	0.46267	0.027684	0.0770407
Fructose and mannose metabolism	bMMA	c18	20	15	2	2.4303	0.4455	0.71316	0.023708	0.047416
Fructose and mannose metabolism	bMMA	hilic	20	15	10	4.7476	0.09135	0.18317	0.016472	0.0842127
Fructose and mannose metabolism	%DMA	c18	20	15	4	2.6028	0.10804	0.25172	0.0080612	0.0314513
Fructose and mannose metabolism	%DMA	hilic	20	15	1	4.6449	0.95751	0.99318	0.34284	0.361887
Fructose and mannose metabolism	%InAs	c18	20	15	4	2.6122	0.10883	0.25386	0.0083713	0.0348121
Fructose and mannose metabolism	%InAs	hilic	20	15	2	4.8896	0.96635	0.99486	0.3778	0.400468
Fructose and mannose metabolism	%MMA	c18	20	15	7	3.0349	0.17589	0.35438	0.010138	0.049812
Fructose and mannose metabolism	%MMA	hilic	20	15	11	4.8426	0.099692	0.19657	0.017034	0.10504
Galactose metabolism	bAsIII	c18	27	19	14	0.91376	0.054148	0.22629	0.0062822	0.0304307
Galactose metabolism	bAsIII	hilic	27	23	22	2.6841	0.00058585	0.0028185	0.014054	0.107186
Galactose metabolism	bAsV	hilic	27	23	9	2.3106	0.69057	0.91311	0.098842	0.1565
Galactose metabolism	bDMA	c18	27	19	7	1.2059	0.34465	0.72457	0.017247	0.0552762
Galactose metabolism	bDMA	hilic	27	23	23	2.5873	7.0696e-05	0.00042044	0.013082	0.0770407
Galactose metabolism	bMMA	c18	27	19	7	0.95098	0.24448	0.63165	0.011999	0.0404966
Galactose metabolism	bMMA	hilic	27	23	13	2.6781	0.012091	0.040759	0.0134	0.0842127
Galactose metabolism	%DMA	hilic	27	23	3	2.6202	0.75832	0.93887	0.12771	0.181987
Galactose metabolism	%InAs	hilic	27	23	3	2.7582	0.7844	0.94782	0.14505	0.203911
Galactose metabolism	%MMA	c18	27	19	9	1.1876	0.33744	0.71867	0.017153	0.0499144
Galactose metabolism	%MMA	hilic	27	23	12	2.8036	0.05086	0.13527	0.015007	0.10504
Glutathione metabolism	bAsIII	c18	28	6	2	1.1168	0.30919	0.68996	0.01441	0.0304307
Glutathione metabolism	bAsIII	hilic	28	8	2	3.7822	0.9086	0.98268	0.24388	0.265655
Glutathione metabolism	bAsV	c18	28	6	1	1.36	0.76782	1	0.087933	0.12374
Glutathione metabolism	bDMA	c18	28	6	2	1.4739	0.44557	0.79358	0.024359	0.0552762
Glutathione metabolism	bDMA	hilic	28	8	2	3.6457	0.89663	0.97974	0.22293	0.266642
Glutathione metabolism	bMMA	c18	28	6	1	1.1623	0.70933	1	0.064734	0.0909792
Glutathione metabolism	bMMA	hilic	28	8	2	3.7737	0.90789	0.98251	0.24016	0.267348
Glutathione metabolism	%DMA	c18	28	6	2	1.2448	0.027264	0.11581	0.0062656	0.0314513
Glutathione metabolism	%DMA	hilic	28	8	2	3.6921	0.90085	0.98079	0.2376	0.276392
Glutathione metabolism	%InAs	c18	28	6	2	1.3061	0.13229	0.37785	0.0090083	0.0348121
Glutathione metabolism	%MMA	c18	28	6	1	1.4515	0.79108	1	0.095971	0.127961
Glutathione metabolism	%MMA	hilic	28	8	2	3.9505	0.57174	0.77399	0.064521	0.117656
Glycerolipid metabolism	bAsIII	c18	16	5	2	0.91376	0.23007	0.61597	0.011074	0.0304307
Glycerolipid metabolism	bAsIII	hilic	16	5	1	1.8301	0.85953	1	0.19022	0.218932
Glycerolipid metabolism	bAsV	hilic	16	5	1	1.5754	0.4784	0.81007	0.05039	0.119676
Glycerolipid metabolism	bDMA	c18	16	5	1	1.2059	0.72769	1	0.071371	0.0979277
Glycerolipid metabolism	bDMA	hilic	16	5	3	1.764	0.25475	0.53837	0.025558	0.0770407
Glycerolipid metabolism	bMMA	hilic	16	5	2	1.826	0.27232	0.55834	0.02679	0.0842127
Glycerolipid metabolism	%DMA	c18	16	5	2	1.0185	0.27085	0.65864	0.01359	0.0314632
Glycerolipid metabolism	%DMA	hilic	16	5	1	1.7865	0.2611	0.54567	0.028155	0.145261
Glycerolipid metabolism	%InAs	c18	16	5	1	1.0686	0.68111	1	0.060169	0.0735399
Glycerolipid metabolism	%InAs	hilic	16	5	2	1.8806	0.28798	0.57549	0.031475	0.133118
Glycerolipid metabolism	%MMA	hilic	16	5	4	1.9115	0.29692	0.58501	0.028888	0.10504
Glycerophospholipid metabolism	bAsIII	c18	36	4	2	1.1168	0.30919	0.68996	0.01441	0.0304307
Glycerophospholipid metabolism	bAsIII	hilic	36	10	4	2.9281	0.33484	0.57177	0.033673	0.107186
Glycerophospholipid metabolism	bAsV	c18	36	4	1	1.36	0.76782	1	0.087933	0.12374
Glycerophospholipid metabolism	bAsV	hilic	36	10	1	2.5206	0.93196	1	0.28406	0.299841
Glycerophospholipid metabolism	bDMA	c18	36	4	2	1.4739	0.44557	0.79358	0.024359	0.0552762
Glycerophospholipid metabolism	bDMA	hilic	36	10	4	2.8225	0.30956	0.54514	0.029706	0.0770407
Glycerophospholipid metabolism	bMMA	c18	36	4	1	1.1623	0.70933	1	0.064734	0.0909792
Glycerophospholipid metabolism	bMMA	hilic	36	10	3	2.9216	0.57459	0.80777	0.065023	0.106096
Glycerophospholipid metabolism	%DMA	c18	36	4	2	1.2448	0.35889	0.73158	0.018209	0.0314632
Glycerophospholipid metabolism	%DMA	hilic	36	10	1	2.8584	0.8003	0.9527	0.15019	0.204481
Glycerophospholipid metabolism	%InAs	c18	36	4	2	1.3061	0.13229	0.37785	0.0090083	0.0348121
Glycerophospholipid metabolism	%InAs	hilic	36	10	3	3.009	0.35432	0.59156	0.037675	0.133118
Glycerophospholipid metabolism	%MMA	hilic	36	10	3	3.0585	0.60767	0.82898	0.072345	0.124452
Glycine, serine and threonine metabolism	bAsIII	c18	33	19	5	4.5688	0.6894	0.84993	0.058325	0.0748755
Glycine, serine and threonine metabolism	bAsIII	hilic	33	17	9	7.9304	0.044281	0.084336	0.01569	0.107186
Glycine, serine and threonine metabolism	bAsV	c18	33	19	4	5.6871	0.69368	0.83827	0.064002	0.110937
Glycine, serine and threonine metabolism	bAsV	hilic	33	17	6	6.8267	0.5341	0.68933	0.059575	0.125769
Glycine, serine and threonine metabolism	bDMA	c18	33	19	4	6.1634	0.76272	0.88305	0.083225	0.105333
Glycine, serine and threonine metabolism	bDMA	hilic	33	17	7	7.7618	0.24022	0.36307	0.02457	0.0770407
Glycine, serine and threonine metabolism	bMMA	c18	33	19	3	4.8606	0.73715	0.87912	0.072952	0.0960831
Glycine, serine and threonine metabolism	bMMA	hilic	33	17	5	7.9126	0.69728	0.82025	0.097891	0.137514
Glycine, serine and threonine metabolism	%DMA	c18	33	19	4	5.0925	0.59145	0.7646	0.04159	0.0554533
Glycine, serine and threonine metabolism	%DMA	hilic	33	17	7	7.7416	0.23755	0.3601	0.026443	0.145261
Glycine, serine and threonine metabolism	%InAs	c18	33	19	4	5.4619	0.81868	0.92457	0.11035	0.126443
Glycine, serine and threonine metabolism	%InAs	hilic	33	17	9	8.1493	0.1028	0.17568	0.019421	0.133118
Glycine, serine and threonine metabolism	%MMA	c18	33	19	4	5.9378	0.55868	0.72464	0.037148	0.0685809
Glycine, serine and threonine metabolism	%MMA	hilic	33	17	5	8.2834	0.45007	0.59472	0.04462	0.10504
Glycolysis / Gluconeogenesis	bAsIII	c18	26	12	6	1.2183	0.11354	0.34327	0.0075883	0.0304307
Glycolysis / Gluconeogenesis	bAsIII	hilic	26	13	7	2.8061	0.30553	0.54162	0.031082	0.107186
Glycolysis / Gluconeogenesis	bAsV	hilic	26	13	3	2.4156	0.71434	0.92232	0.10744	0.16116
Glycolysis / Gluconeogenesis	bDMA	c18	26	12	2	1.6078	0.82404	1	0.11124	0.126215
Glycolysis / Gluconeogenesis	bDMA	hilic	26	13	9	2.7049	0.12344	0.27759	0.018001	0.0770407
Glycolysis / Gluconeogenesis	bMMA	hilic	26	13	5	2.7999	0.30404	0.54	0.029252	0.0842127
Glycolysis / Gluconeogenesis	%DMA	c18	26	12	3	1.358	0.14545	0.39665	0.0090725	0.0314513
Glycolysis / Gluconeogenesis	%DMA	hilic	26	13	1	2.7393	0.94727	1	0.31669	0.347141
Glycolysis / Gluconeogenesis	%InAs	c18	26	12	3	1.4248	0.42657	0.77945	0.023547	0.0417769
Glycolysis / Gluconeogenesis	%InAs	hilic	26	13	1	2.8836	0.95533	1	0.34389	0.379712
Glycolysis / Gluconeogenesis	%MMA	c18	26	12	2	1.5834	0.81898	1	0.10975	0.138632
Glycolysis / Gluconeogenesis	%MMA	hilic	26	13	6	2.931	0.15895	0.33131	0.019905	0.10504
Glyoxylate and dicarboxylate metabolism	bAsIII	c18	32	12	2	2.2336	0.67275	0.90532	0.054447	0.0730736
Glyoxylate and dicarboxylate metabolism	bAsIII	hilic	32	13	6	5.1243	0.40705	0.59074	0.041176	0.109206
Glyoxylate and dicarboxylate metabolism	bAsV	c18	32	12	2	2.7199	0.77855	0.94562	0.092322	0.12374
Glyoxylate and dicarboxylate metabolism	bAsV	hilic	32	13	4	4.4111	0.65994	0.8323	0.089038	0.154732
Glyoxylate and dicarboxylate metabolism	bDMA	c18	32	12	3	2.9477	0.58302	0.81372	0.040047	0.0715992
Glyoxylate and dicarboxylate metabolism	bDMA	hilic	32	13	6	4.9393	0.2161	0.36597	0.023022	0.0770407
Glyoxylate and dicarboxylate metabolism	bMMA	c18	32	12	1	2.3246	0.91685	1	0.18743	0.202424
Glyoxylate and dicarboxylate metabolism	bMMA	hilic	32	13	7	5.1128	0.1282	0.23793	0.018154	0.0842127
Glyoxylate and dicarboxylate metabolism	%DMA	c18	32	12	4	2.4897	0.0078662	0.0286	0.0059011	0.0314513
Glyoxylate and dicarboxylate metabolism	%DMA	hilic	32	13	6	5.0022	0.22566	0.37789	0.025622	0.145261
Glyoxylate and dicarboxylate metabolism	%InAs	c18	32	12	3	2.6122	0.49591	0.75305	0.029986	0.0455646
Glyoxylate and dicarboxylate metabolism	%InAs	hilic	32	13	2	5.2657	0.91441	0.97553	0.26224	0.31588
Glyoxylate and dicarboxylate metabolism	%MMA	hilic	32	13	5	5.3523	0.45033	0.63193	0.044654	0.10504
Histidine metabolism	bAsIII	c18	16	16	3	4.5688	0.85528	0.95246	0.12688	0.140671
Histidine metabolism	bAsIII	hilic	16	16	10	10.004	0.29163	0.40839	0.029932	0.107186
Histidine metabolism	bAsV	c18	16	16	6	5.5635	0.31659	0.48103	0.016378	0.0584272
Histidine metabolism	bAsV	hilic	16	16	9	8.7172	0.021536	0.042397	0.014532	0.110172
Histidine metabolism	bDMA	c18	16	16	7	6.0294	0.13505	0.23854	0.0087201	0.0501303
Histidine metabolism	bDMA	hilic	16	16	6	9.761	0.9412	0.97533	0.29242	0.32432
Histidine metabolism	bMMA	c18	16	16	5	4.7549	0.52643	0.71262	0.031693	0.0590146
Histidine metabolism	bMMA	hilic	16	16	8	9.8603	0.39701	0.52629	0.038067	0.0885
Histidine metabolism	%DMA	c18	16	16	7	5.0925	0.23889	0.39158	0.012245	0.0314632
Histidine metabolism	%DMA	hilic	16	16	6	9.7663	0.6601	0.777	0.090522	0.16324
Histidine metabolism	%InAs	c18	16	16	6	5.3431	0.44871	0.62808	0.025416	0.0428654
Histidine metabolism	%InAs	hilic	16	16	8	10.406	0.084892	0.14022	0.018558	0.133118
Histidine metabolism	%MMA	c18	16	16	3	5.9378	0.95133	0.98746	0.25054	0.261433
Histidine metabolism	%MMA	hilic	16	16	8	10.577	0.49552	0.62245	0.051058	0.10504
Inositol phosphate metabolism	bAsIII	c18	30	12	5	1.4214	0.16232	0.41848	0.0088777	0.0304307
Inositol phosphate metabolism	bAsIII	hilic	30	12	7	3.4162	0.24974	0.44676	0.026746	0.107186
Inositol phosphate metabolism	bAsV	c18	30	12	2	1.7309	0.8446	1	0.12734	0.147148
Inositol phosphate metabolism	bAsV	hilic	30	12	2	2.9407	0.81133	0.95571	0.15555	0.211104
Inositol phosphate metabolism	bDMA	c18	30	12	4	1.8758	0.57924	0.86624	0.039482	0.0715992
Inositol phosphate metabolism	bDMA	hilic	30	12	8	3.2929	0.22587	0.41743	0.023636	0.0770407
Inositol phosphate metabolism	bMMA	c18	30	12	2	1.4793	0.79305	1	0.094055	0.117077
Inositol phosphate metabolism	bMMA	hilic	30	12	5	3.4085	0.24824	0.44496	0.025076	0.0842127
Inositol phosphate metabolism	%DMA	c18	30	12	3	1.5843	0.2045	0.47729	0.010956	0.0314632
Inositol phosphate metabolism	%DMA	hilic	30	12	2	3.3348	0.86541	0.97172	0.19891	0.246475
Inositol phosphate metabolism	%InAs	c18	30	12	3	1.6623	0.50958	0.82892	0.031481	0.0455646
Inositol phosphate metabolism	%InAs	hilic	30	12	1	3.5104	0.97745	1	0.42352	0.440129
Inositol phosphate metabolism	%MMA	c18	30	12	2	1.8473	0.57031	0.86174	0.038784	0.0689493
Inositol phosphate metabolism	%MMA	hilic	30	12	4	3.5682	0.48733	0.70961	0.049822	0.10504
Linoleic acid metabolism	bAsIII	hilic	5	4	3	0.48802	0.07518	0.4041	0.016972	0.107186
Linoleic acid metabolism	bAsV	hilic	5	4	3	0.42011	0.05702	0.35662	0.015916	0.110172
Linoleic acid metabolism	bDMA	c18	5	4	2	1.6078	0.82404	1	0.11124	0.126215
Linoleic acid metabolism	bDMA	hilic	5	4	2	0.47041	0.39411	1	0.03768	0.0792579
Linoleic acid metabolism	bMMA	c18	5	4	2	1.268	0.36738	0.73657	0.018091	0.0407047
Linoleic acid metabolism	bMMA	hilic	5	4	2	0.48693	0.40538	1	0.039	0.0885
Linoleic acid metabolism	%DMA	c18	5	4	1	1.358	0.76553	1	0.084755	0.09581
Linoleic acid metabolism	%MMA	c18	5	4	3	1.5834	0.48415	0.81621	0.028377	0.0638803
Linoleic acid metabolism	%MMA	hilic	5	4	2	0.50975	0.4207	1	0.040962	0.10504
Lipoic acid metabolism	bAsIII	c18	28	5	3	1.3199	0.13718	0.38134	0.008186	0.0304307
Lipoic acid metabolism	bAsIII	hilic	28	4	1	2.1961	0.66531	0.90393	0.090362	0.134441
Lipoic acid metabolism	bAsV	c18	28	5	1	1.6072	0.82232	1	0.11369	0.137486
Lipoic acid metabolism	bAsV	hilic	28	4	2	1.8905	0.57927	0.86408	0.068525	0.139497
Lipoic acid metabolism	bDMA	c18	28	5	3	1.7418	0.24741	0.53266	0.012507	0.0527081
Lipoic acid metabolism	bDMA	hilic	28	4	1	1.9993	0.61234	0.8807	0.072936	0.117081
Lipoic acid metabolism	bMMA	c18	28	5	2	1.3736	0.4069	0.76448	0.020722	0.0447595
Lipoic acid metabolism	bMMA	hilic	28	4	2	2.0695	0.14245	0.33922	0.018853	0.0842127
Lipoic acid metabolism	%DMA	c18	28	5	2	1.4712	0.17425	0.43774	0.0099436	0.0314632
Lipoic acid metabolism	%DMA	hilic	28	4	3	2.2629	0.18188	0.39457	0.022835	0.145261
Lipoic acid metabolism	%InAs	c18	28	5	2	1.5436	0.19307	0.46396	0.010913	0.0348121
Lipoic acid metabolism	%InAs	hilic	28	4	3	2.3821	0.4327	0.70664	0.046876	0.152952
Lipoic acid metabolism	%MMA	c18	28	5	2	1.7154	0.52854	0.84058	0.033271	0.0638803
Lipoic acid metabolism	%MMA	hilic	28	4	1	2.4213	0.71892	0.92517	0.10556	0.159627
Lysine degradation	bAsIII	c18	30	11	4	3.7566	0.31944	0.51991	0.014917	0.0304307
Lysine degradation	bAsIII	hilic	30	10	6	6.8323	0.69855	0.83047	0.10117	0.135314
Lysine degradation	bAsV	c18	30	11	6	4.5744	0.30245	0.4826	0.015632	0.0584272
Lysine degradation	bAsV	hilic	30	10	4	5.8815	0.85833	0.94414	0.19105	0.247497
Lysine degradation	bDMA	c18	30	11	4	4.9575	0.37501	0.5597	0.019108	0.0552762
Lysine degradation	bDMA	hilic	30	10	7	6.4682	0.10171	0.18371	0.017006	0.0770407
Lysine degradation	bMMA	c18	30	11	3	3.8039	0.1708	0.32108	0.0094462	0.0355342
Lysine degradation	bMMA	hilic	30	10	9	6.9388	0.076007	0.14066	0.015823	0.0842127
Lysine degradation	%DMA	c18	30	11	4	4.1872	0.11395	0.22622	0.0082127	0.0314513
Lysine degradation	%DMA	hilic	30	10	6	6.7888	0.013093	0.02968	0.014822	0.145261
Lysine degradation	%InAs	c18	30	11	4	4.3932	0.13816	0.26212	0.0091756	0.0348121
Lysine degradation	%InAs	hilic	30	10	6	7.2716	0.2972	0.43774	0.032264	0.133118
Lysine degradation	%MMA	c18	30	11	3	4.7503	0.52688	0.71607	0.03307	0.0638803
Lysine degradation	%MMA	hilic	30	10	6	7.3913	0.46415	0.61779	0.046507	0.10504
Metabolism of xenobiotics by cytochrome P450	bAsIII	c18	68	28	2	3.452	0.87768	0.9745	0.14409	0.153096
Metabolism of xenobiotics by cytochrome P450	bAsIII	hilic	68	27	4	4.0262	0.58701	0.78438	0.070175	0.118908
Metabolism of xenobiotics by cytochrome P450	bAsV	c18	68	28	3	4.2035	0.93819	0.98925	0.22805	0.252311
Metabolism of xenobiotics by cytochrome P450	bAsV	hilic	68	27	3	3.5709	0.88842	0.9775	0.2213	0.257431
Metabolism of xenobiotics by cytochrome P450	bDMA	c18	68	28	5	4.5556	0.85704	0.95416	0.13213	0.139208
Metabolism of xenobiotics by cytochrome P450	bDMA	hilic	68	27	2	4.1161	0.93151	0.98784	0.27379	0.315117
Metabolism of xenobiotics by cytochrome P450	bMMA	c18	68	28	5	3.5926	0.71688	0.88835	0.066842	0.0909792
Metabolism of xenobiotics by cytochrome P450	bMMA	hilic	68	27	4	4.2606	0.6336	0.81638	0.078739	0.11614
Metabolism of xenobiotics by cytochrome P450	%DMA	c18	68	28	6	3.8477	0.33829	0.54143	0.016991	0.0314632
Metabolism of xenobiotics by cytochrome P450	%DMA	hilic	68	27	1	4.1685	0.98889	1	0.48926	0.48926
Metabolism of xenobiotics by cytochrome P450	%InAs	c18	68	28	6	4.037	0.37827	0.58229	0.019983	0.0390793
Metabolism of xenobiotics by cytochrome P450	%InAs	hilic	68	27	6	4.3881	0.83578	0.9455	0.17869	0.236764
Metabolism of xenobiotics by cytochrome P450	%MMA	c18	68	28	5	4.4864	0.67788	0.84512	0.058807	0.0882105
Metabolism of xenobiotics by cytochrome P450	%MMA	hilic	68	27	2	4.2054	0.98951	1	0.48418	0.492117
N-Glycan biosynthesis	bAsIII	hilic	41	2	1	0.48802	0.40613	1	0.041068	0.109206
N-Glycan biosynthesis	bDMA	hilic	41	2	1	0.47041	0.39411	1	0.03768	0.0792579
Nicotinate and nicotinamide metabolism	bAsIII	hilic	15	7	4	2.6841	0.51467	0.76756	0.056268	0.113592
Nicotinate and nicotinamide metabolism	bAsV	c18	15	7	1	1.6072	0.82232	1	0.11369	0.137486
Nicotinate and nicotinamide metabolism	bAsV	hilic	15	7	1	2.4156	0.92382	1	0.26981	0.290173
Nicotinate and nicotinamide metabolism	bDMA	c18	15	7	2	1.7418	0.84793	1	0.12581	0.137459
Nicotinate and nicotinamide metabolism	bDMA	hilic	15	7	1	2.5873	0.9377	1	0.28539	0.322385
Nicotinate and nicotinamide metabolism	%DMA	c18	15	7	2	1.4712	0.4429	0.78905	0.024284	0.0371402
Nicotinate and nicotinamide metabolism	%DMA	hilic	15	7	3	2.6202	0.49757	0.75504	0.054565	0.145261
Nicotinate and nicotinamide metabolism	%InAs	c18	15	7	3	1.5436	0.46902	0.80574	0.027278	0.0428654
Nicotinate and nicotinamide metabolism	%InAs	hilic	15	7	5	2.7582	0.13086	0.2901	0.020863	0.133118
Nicotinate and nicotinamide metabolism	%MMA	hilic	15	7	2	2.8036	0.79248	0.95049	0.13948	0.192172
Nitrogen metabolism	bAsIII	c18	6	2	1	0.40611	0.34883	1	0.016482	0.0311327
Nitrogen metabolism	bAsIII	hilic	6	3	3	1.2201	0.11224	0.34674	0.018661	0.107186
Nitrogen metabolism	bAsV	c18	6	2	1	0.49453	0.41069	1	0.022472	0.0584272
Nitrogen metabolism	bDMA	c18	6	2	2	0.53595	0.089044	0.43526	0.0075438	0.0501303
Nitrogen metabolism	bDMA	hilic	6	3	1	1.176	0.71511	1	0.10341	0.150191
Nitrogen metabolism	bMMA	c18	6	2	1	0.42266	0.36076	1	0.017688	0.0407047
Nitrogen metabolism	bMMA	hilic	6	3	2	1.2173	0.34859	0.72588	0.033149	0.0850344
Nitrogen metabolism	%DMA	c18	6	2	1	0.45267	0.38198	1	0.01969	0.0314632
Nitrogen metabolism	%DMA	hilic	6	3	2	1.191	0.33834	0.71753	0.034711	0.145261
Nitrogen metabolism	%InAs	c18	6	2	1	0.47495	0.39739	1	0.021316	0.0390793
Nitrogen metabolism	%MMA	hilic	6	3	1	1.2744	0.74542	1	0.11631	0.16399
Pantothenate and CoA biosynthesis	bAsIII	c18	20	10	4	3.452	0.45969	0.68245	0.024256	0.0374865
Pantothenate and CoA biosynthesis	bAsV	c18	20	10	1	4.0799	0.98819	1	0.40192	0.417997
Pantothenate and CoA biosynthesis	bAsV	hilic	20	11	1	5.4614	0.99723	1	0.61007	0.61007
Pantothenate and CoA biosynthesis	bDMA	c18	20	10	1	4.5556	0.99318	1	0.4438	0.451452
Pantothenate and CoA biosynthesis	bDMA	hilic	20	11	1	6.1154	0.9987	1	0.64951	0.64951
Pantothenate and CoA biosynthesis	bMMA	c18	20	10	1	3.5926	0.97916	1	0.33474	0.341056
Pantothenate and CoA biosynthesis	bMMA	hilic	20	11	2	6.3301	0.99132	0.99894	0.50573	0.50573
Pantothenate and CoA biosynthesis	%DMA	c18	20	10	3	3.8477	0.76143	0.91117	0.083207	0.09581
Pantothenate and CoA biosynthesis	%DMA	hilic	20	11	3	6.1933	0.88595	0.95734	0.21983	0.266602
Pantothenate and CoA biosynthesis	%InAs	c18	20	10	4	3.9183	0.56515	0.76746	0.03851	0.0529512
Pantothenate and CoA biosynthesis	%InAs	hilic	20	11	5	6.5194	0.65286	0.79796	0.091205	0.179032
Pantothenate and CoA biosynthesis	%MMA	c18	20	10	4	4.3544	0.6538	0.82977	0.053403	0.0826885
Pantothenate and CoA biosynthesis	%MMA	hilic	20	11	5	6.6267	0.34013	0.49498	0.032573	0.10504
Pentose and glucuronate interconversions	bAsIII	c18	19	13	6	2.2336	0.38994	0.66667	0.018984	0.0322728
Pentose and glucuronate interconversions	bAsIII	hilic	19	14	11	4.8802	0.5508	0.73516	0.062749	0.113592
Pentose and glucuronate interconversions	bAsV	c18	19	13	7	2.7199	0.77855	0.94562	0.092322	0.12374
Pentose and glucuronate interconversions	bAsV	hilic	19	14	4	4.2011	0.62044	0.80604	0.078157	0.149614
Pentose and glucuronate interconversions	bDMA	c18	19	13	6	2.9477	0.81754	0.95826	0.10769	0.126215
Pentose and glucuronate interconversions	bDMA	hilic	19	14	9	4.9393	0.37193	0.55574	0.035375	0.0792579
Pentose and glucuronate interconversions	bMMA	c18	19	13	1	2.3246	0.91685	1	0.18743	0.202424
Pentose and glucuronate interconversions	bMMA	hilic	19	14	5	4.991	0.57186	0.75156	0.064462	0.106096
Pentose and glucuronate interconversions	%DMA	c18	19	13	6	2.4897	0.46229	0.72727	0.02599	0.0386137
Pentose and glucuronate interconversions	%DMA	hilic	19	14	11	4.6449	0.50434	0.69716	0.055669	0.145261
Pentose and glucuronate interconversions	%InAs	c18	19	13	1	2.6122	0.94011	1	0.22872	0.246659
Pentose and glucuronate interconversions	%InAs	hilic	19	14	7	4.8896	0.88615	0.96539	0.2255	0.28456
Pentose and glucuronate interconversions	%MMA	c18	19	13	3	2.9029	0.81036	0.95603	0.10521	0.136489
Pentose and glucuronate interconversions	%MMA	hilic	19	14	8	5.0975	0.59212	0.7675	0.068822	0.121913
Pentose phosphate pathway	bAsIII	c18	23	13	6	3.5535	0.055402	0.12954	0.0063072	0.0304307
Pentose phosphate pathway	bAsIII	hilic	23	20	7	7.1984	0.8671	0.94205	0.19709	0.222639
Pentose phosphate pathway	bAsV	c18	23	13	1	4.3271	0.99103	1	0.42773	0.436117
Pentose phosphate pathway	bAsV	hilic	23	20	8	6.1965	0.038049	0.078465	0.015159	0.110172
Pentose phosphate pathway	bDMA	c18	23	13	4	4.6895	0.71291	0.86671	0.067026	0.0979277
Pentose phosphate pathway	bDMA	hilic	23	20	7	7.1738	0.74351	0.86083	0.11469	0.158614
Pentose phosphate pathway	bMMA	c18	23	13	2	3.6983	0.90143	0.98062	0.16911	0.194297
Pentose phosphate pathway	bMMA	hilic	23	20	4	7.1822	0.74495	0.86205	0.1164	0.159712
Pentose phosphate pathway	%DMA	c18	23	13	7	3.9608	0.03553	0.086166	0.0064281	0.0314513
Pentose phosphate pathway	%DMA	hilic	23	20	6	6.9079	0.38569	0.5409	0.039579	0.145261
Pentose phosphate pathway	%InAs	c18	23	13	2	4.1558	0.9351	0.98855	0.21988	0.241868
Pentose phosphate pathway	%InAs	hilic	23	20	6	7.2716	0.60608	0.75097	0.078503	0.160025
Pentose phosphate pathway	%MMA	c18	23	13	3	4.6183	0.8633	0.95658	0.13825	0.1659
Pentose phosphate pathway	%MMA	hilic	23	20	7	7.6462	0.5049	0.65503	0.05252	0.10504
Phenylalanine metabolism	bAsIII	c18	8	8	5	2.6397	0.26655	0.49446	0.012494	0.0304307
Phenylalanine metabolism	bAsIII	hilic	8	8	3	3.9042	0.7698	0.91604	0.13094	0.160296
Phenylalanine metabolism	bAsV	c18	8	8	5	3.0908	0.18667	0.36742	0.010747	0.0584272
Phenylalanine metabolism	bAsV	hilic	8	8	3	3.3608	0.67059	0.86389	0.092296	0.154732
Phenylalanine metabolism	bDMA	c18	8	8	4	3.3497	0.43669	0.66733	0.023617	0.0552762
Phenylalanine metabolism	bDMA	hilic	8	8	4	3.7633	0.74654	0.9046	0.116	0.158614
Phenylalanine metabolism	bMMA	c18	8	8	5	2.6416	0.26683	0.49553	0.012915	0.0405643
Phenylalanine metabolism	bMMA	hilic	8	8	6	3.8954	0.34852	0.55437	0.033142	0.0850344
Phenylalanine metabolism	%DMA	c18	8	8	3	2.9423	0.33818	0.57266	0.016985	0.0314632
Phenylalanine metabolism	%DMA	hilic	8	8	1	3.8112	0.9106	0.98312	0.25072	0.280216
Phenylalanine metabolism	%InAs	c18	8	8	5	3.0871	0.37315	0.60762	0.019641	0.0390793
Phenylalanine metabolism	%InAs	hilic	8	8	3	4.0119	0.78645	0.92393	0.1462	0.203911
Phenylalanine metabolism	%MMA	c18	8	8	6	3.2988	0.099146	0.22006	0.0079574	0.049812
Phenylalanine metabolism	%MMA	hilic	8	8	5	4.078	0.21444	0.38196	0.02308	0.10504
Phenylalanine, tyrosine and tryptophan biosynthesis	bAsIII	c18	4	4	2	0.91376	0.23007	0.61597	0.011074	0.0304307
Phenylalanine, tyrosine and tryptophan biosynthesis	bAsV	c18	4	4	2	0.98906	0.25917	0.65009	0.013569	0.0584272
Phenylalanine, tyrosine and tryptophan biosynthesis	bAsV	hilic	4	3	1	0.94524	0.63279	1	0.081369	0.149614
Phenylalanine, tyrosine and tryptophan biosynthesis	bDMA	c18	4	4	2	1.0719	0.29194	0.68193	0.014472	0.0552762
Phenylalanine, tyrosine and tryptophan biosynthesis	bDMA	hilic	4	3	2	1.0584	0.28658	0.67436	0.027881	0.0770407
Phenylalanine, tyrosine and tryptophan biosynthesis	bMMA	c18	4	4	3	0.95098	0.059932	0.24068	0.0066418	0.0355342
Phenylalanine, tyrosine and tryptophan biosynthesis	bMMA	hilic	4	3	3	1.0956	0.085544	0.29855	0.016223	0.0842127
Phenylalanine, tyrosine and tryptophan biosynthesis	%DMA	c18	4	4	1	1.0185	0.27085	0.65864	0.01359	0.0314632
Phenylalanine, tyrosine and tryptophan biosynthesis	%InAs	c18	4	4	3	1.0686	0.080184	0.2867	0.0076583	0.0348121
Phenylalanine, tyrosine and tryptophan biosynthesis	%InAs	hilic	4	3	1	1.1284	0.70165	1	0.10741	0.183636
Phenylalanine, tyrosine and tryptophan biosynthesis	%MMA	c18	4	4	2	1.1876	0.33744	0.71867	0.017153	0.0499144
Phenylalanine, tyrosine and tryptophan biosynthesis	%MMA	hilic	4	3	2	1.1469	0.095577	0.31876	0.016853	0.10504
Phosphonate and phosphinate metabolism	bAsIII	c18	6	2	1	0.7107	0.52859	1	0.031143	0.0453798
Phosphonate and phosphinate metabolism	bAsIII	hilic	6	3	1	1.2201	0.024818	0.11063	0.014938	0.107186
Phosphonate and phosphinate metabolism	bAsV	c18	6	2	1	0.86543	0.60428	1	0.045006	0.091262
Phosphonate and phosphinate metabolism	bAsV	hilic	6	3	1	1.0503	0.28334	0.66885	0.028977	0.110172
Phosphonate and phosphinate metabolism	bDMA	c18	6	2	1	0.93791	0.63598	1	0.049069	0.0827163
Phosphonate and phosphinate metabolism	bDMA	hilic	6	3	1	1.176	0.33249	0.71267	0.031661	0.0770407
Phosphonate and phosphinate metabolism	bMMA	c18	6	2	1	0.73965	0.54362	1	0.033763	0.0598894
Phosphonate and phosphinate metabolism	bMMA	hilic	6	3	1	1.2173	0.11165	0.34568	0.017376	0.0842127
Phosphonate and phosphinate metabolism	%DMA	hilic	6	3	1	1.191	0.33834	0.71753	0.034711	0.145261
Phosphonate and phosphinate metabolism	%InAs	c18	6	2	1	0.83115	0.19745	0.58489	0.011067	0.0348121
Phosphonate and phosphinate metabolism	%InAs	hilic	6	3	1	1.2537	0.1196	0.35983	0.020271	0.133118
Phosphonate and phosphinate metabolism	%MMA	c18	6	2	1	0.92366	0.23315	0.62665	0.012182	0.049812
Phosphonate and phosphinate metabolism	%MMA	hilic	6	3	1	1.2744	0.12421	0.36782	0.018163	0.10504
Porphyrin metabolism	bAsIII	c18	31	7	1	1.6245	0.82235	1	0.1067	0.120927
Porphyrin metabolism	bAsIII	hilic	31	11	3	4.3922	0.65829	0.83259	0.088274	0.134441
Porphyrin metabolism	bAsV	c18	31	7	4	2.1018	0.002484	0.011767	0.006047	0.0584272
Porphyrin metabolism	bAsV	hilic	31	11	5	3.7809	0.0094751	0.02752	0.014091	0.110172
Porphyrin metabolism	bDMA	c18	31	7	3	2.2778	0.40354	0.68336	0.021061	0.0552762
Porphyrin metabolism	bDMA	hilic	31	11	5	4.2337	0.628	0.81227	0.076757	0.120056
Porphyrin metabolism	bMMA	c18	31	7	2	1.7963	0.55137	0.84973	0.034747	0.0598894
Porphyrin metabolism	bMMA	hilic	31	11	4	4.3824	0.83466	0.94492	0.16719	0.193416
Porphyrin metabolism	%DMA	c18	31	7	3	1.8107	0.5567	0.85319	0.03652	0.0499747
Porphyrin metabolism	%DMA	hilic	31	11	3	4.2876	0.82288	0.93984	0.16474	0.218376
Porphyrin metabolism	%InAs	c18	31	7	4	2.0185	0.32803	0.61331	0.016899	0.0390793
Porphyrin metabolism	%InAs	hilic	31	11	3	4.5134	0.47799	0.67557	0.053373	0.152952
Porphyrin metabolism	%MMA	hilic	31	11	1	4.5877	0.95577	0.99289	0.32853	0.370343
Primary bile acid biosynthesis	bAsIII	c18	46	37	12	6.0917	0.1439	0.24686	0.0083652	0.0304307
Primary bile acid biosynthesis	bAsIII	hilic	46	29	8	3.9042	0.56144	0.76597	0.064827	0.113592
Primary bile acid biosynthesis	bAsV	c18	46	37	13	7.4179	0.19526	0.30786	0.011045	0.0584272
Primary bile acid biosynthesis	bAsV	hilic	46	29	10	3.3608	0.043009	0.10752	0.015353	0.110172
Primary bile acid biosynthesis	bDMA	c18	46	37	26	8.0392	0.021212	0.043527	0.0061077	0.0501303
Primary bile acid biosynthesis	bDMA	hilic	46	29	7	3.7633	0.53058	0.74242	0.056387	0.101165
Primary bile acid biosynthesis	bMMA	c18	46	37	14	6.3399	0.089996	0.16423	0.0073015	0.0355342
Primary bile acid biosynthesis	bMMA	hilic	46	29	7	3.8954	0.91719	0.98468	0.25353	0.277005
Primary bile acid biosynthesis	%DMA	hilic	46	29	4	3.8112	0.54118	0.75062	0.062162	0.145261
Primary bile acid biosynthesis	%InAs	c18	46	37	1	7.1242	0.99624	0.99958	0.49757	0.49757
Primary bile acid biosynthesis	%InAs	hilic	46	29	3	4.0119	0.92559	0.98661	0.28014	0.32277
Primary bile acid biosynthesis	%MMA	c18	46	37	1	7.9171	0.99985	1	0.70012	0.70012
Primary bile acid biosynthesis	%MMA	hilic	46	29	1	4.078	0.93001	0.98759	0.27282	0.319148
Propanoate metabolism	bAsIII	c18	22	7	3	1.8275	0.27315	0.55439	0.012771	0.0304307
Propanoate metabolism	bAsIII	hilic	22	7	4	2.8061	0.13881	0.30144	0.019984	0.107186
Propanoate metabolism	bAsV	c18	22	7	3	2.2254	0.67373	0.90714	0.05902	0.105829
Propanoate metabolism	bAsV	hilic	22	7	5	2.4156	0.21598	0.43622	0.024151	0.110172
Propanoate metabolism	bDMA	c18	22	7	3	2.4118	0.080476	0.20824	0.0073441	0.0501303
Propanoate metabolism	bDMA	hilic	22	7	4	2.7049	0.12344	0.27759	0.018001	0.0770407
Propanoate metabolism	bMMA	c18	22	7	3	1.902	0.033309	0.10941	0.0061105	0.0355342
Propanoate metabolism	bMMA	hilic	22	7	4	2.7999	0.30404	0.54	0.029252	0.0842127
Propanoate metabolism	%DMA	c18	22	7	4	2.037	0.13648	0.32773	0.0088182	0.0314513
Propanoate metabolism	%DMA	hilic	22	7	4	2.7393	0.52875	0.77702	0.059873	0.145261
Propanoate metabolism	%InAs	c18	22	7	5	2.1373	0.15547	0.35684	0.0096889	0.0348121
Propanoate metabolism	%InAs	hilic	22	7	4	2.8836	0.56568	0.80238	0.069268	0.152952
Propanoate metabolism	%MMA	c18	22	7	3	2.3751	0.20454	0.42566	0.01111	0.049812
Propanoate metabolism	%MMA	hilic	22	7	3	2.931	0.33546	0.57323	0.03215	0.10504
Purine metabolism	bAsIII	c18	70	30	4	4.9749	0.56883	0.74593	0.036195	0.0512763
Purine metabolism	bAsIII	hilic	70	44	7	10.126	0.95379	0.98129	0.32774	0.33885
Purine metabolism	bAsV	c18	70	31	8	6.3053	0.28834	0.43677	0.014924	0.0584272
Purine metabolism	bAsV	hilic	70	44	6	8.6122	0.94609	0.97958	0.31305	0.324434
Purine metabolism	bDMA	c18	70	31	5	6.6993	0.68276	0.8193	0.059151	0.0903547
Purine metabolism	bDMA	hilic	70	44	9	9.761	0.52077	0.6514	0.054724	0.101156
Purine metabolism	bMMA	c18	70	31	3	5.2832	0.79602	0.91208	0.095396	0.117077
Purine metabolism	bMMA	hilic	70	44	8	10.104	0.56812	0.69394	0.063704	0.106096
Purine metabolism	%DMA	c18	70	31	6	5.6583	0.83965	0.93491	0.1211	0.123475
Purine metabolism	%DMA	hilic	70	44	6	9.8854	0.97856	0.99288	0.42123	0.428752
Purine metabolism	%InAs	c18	70	31	6	5.9368	0.55777	0.72248	0.037478	0.0528536
Purine metabolism	%InAs	hilic	70	44	11	10.406	0.73557	0.83537	0.12099	0.192733
Purine metabolism	%MMA	c18	70	31	5	6.7296	0.82799	0.92094	0.11479	0.14128
Purine metabolism	%MMA	hilic	70	44	10	10.322	0.72662	0.82883	0.10853	0.160211
Pyrimidine metabolism	bAsIII	c18	39	21	3	4.7718	0.87538	0.96047	0.14216	0.153096
Pyrimidine metabolism	bAsIII	hilic	39	24	8	10.004	0.89357	0.94787	0.22482	0.249346
Pyrimidine metabolism	bAsV	c18	39	21	2	5.8107	0.98632	0.99819	0.38774	0.411479
Pyrimidine metabolism	bAsV	hilic	39	24	5	8.6122	0.88055	0.94375	0.21262	0.257431
Pyrimidine metabolism	bDMA	c18	39	21	5	6.2974	0.77969	0.89327	0.089909	0.108258
Pyrimidine metabolism	bDMA	hilic	39	24	3	9.6434	0.99801	0.99966	0.62054	0.630882
Pyrimidine metabolism	bMMA	c18	39	21	2	4.9662	0.9687	0.99518	0.29272	0.303978
Pyrimidine metabolism	bMMA	hilic	39	24	8	9.9821	0.80395	0.8884	0.14669	0.176627
Pyrimidine metabolism	%DMA	c18	39	21	4	5.3188	0.80109	0.91516	0.099961	0.108291
Pyrimidine metabolism	%DMA	hilic	39	24	8	9.6472	0.36786	0.49618	0.037659	0.145261
Pyrimidine metabolism	%InAs	c18	39	21	4	5.5806	0.83191	0.93128	0.11788	0.132314
Pyrimidine metabolism	%InAs	hilic	39	24	10	10.281	0.32618	0.44646	0.03489	0.133118
Pyrimidine metabolism	%MMA	c18	39	21	4	6.2017	0.88987	0.95911	0.16117	0.17784
Pyrimidine metabolism	%MMA	hilic	39	24	7	10.45	0.96295	0.98546	0.34939	0.380038
Pyruvate metabolism	bAsIII	hilic	23	7	1	2.4401	0.72217	0.9261	0.10991	0.142649
Pyruvate metabolism	bAsV	c18	23	6	1	1.7309	0.8446	1	0.12734	0.147148
Pyruvate metabolism	bAsV	hilic	23	7	1	2.1005	0.89313	1	0.22678	0.258529
Pyruvate metabolism	bDMA	c18	23	6	2	1.8758	0.57924	0.86624	0.039482	0.0715992
Pyruvate metabolism	bDMA	hilic	23	7	2	2.3521	0.42389	0.69844	0.041052	0.0834724
Pyruvate metabolism	bMMA	hilic	23	7	2	2.4347	0.44721	0.71758	0.044071	0.0896617
Pyruvate metabolism	%DMA	c18	23	6	3	1.5843	0.002567	0.01407	0.0058055	0.0314513
Pyruvate metabolism	%DMA	hilic	23	7	3	2.382	0.43238	0.70549	0.045161	0.145261
Pyruvate metabolism	%InAs	c18	23	6	2	1.6623	0.50958	0.82892	0.031481	0.0455646
Pyruvate metabolism	%InAs	hilic	23	7	1	2.5075	0.93277	1	0.29305	0.330461
Pyruvate metabolism	%MMA	hilic	23	7	3	2.5487	0.47895	0.74245	0.048593	0.10504
Retinol metabolism	bAsIII	hilic	17	15	1	1.0981	0.69112	1	0.098611	0.135314
Retinol metabolism	bAsV	c18	17	14	6	1.2363	0.35605	0.7313	0.018677	0.0584272
Retinol metabolism	bAsV	hilic	17	15	3	0.94524	0.63279	1	0.081369	0.149614
Retinol metabolism	%DMA	hilic	17	15	1	1.0719	0.68177	1	0.097345	0.16324
Retinol metabolism	%InAs	hilic	17	15	2	1.1284	0.70165	1	0.10741	0.183636
Retinol metabolism	%MMA	c18	17	14	2	1.3195	0.75891	1	0.08287	0.116993
Retinol metabolism	%MMA	hilic	17	15	6	1.1469	0.095577	0.31876	0.016853	0.10504
Riboflavin metabolism	bAsV	c18	4	1	1	0.3709	0.32724	1	0.016967	0.0584272
Riboflavin metabolism	%DMA	c18	4	1	1	0.3395	0.30282	1	0.015099	0.0314632
Riboflavin metabolism	%InAs	c18	4	1	1	0.35621	0.31589	1	0.016235	0.0390793
Riboflavin metabolism	%MMA	c18	4	1	1	0.39586	0.34625	1	0.017665	0.0499144
Riboflavin metabolism	%MMA	hilic	4	2	1	0.89205	0.61578	1	0.07427	0.124452
Selenocompound metabolism	bAsIII	hilic	20	5	2	1.0981	0.69112	1	0.098611	0.135314
Selenocompound metabolism	%DMA	hilic	20	5	1	1.0719	0.68177	1	0.097345	0.16324
Selenocompound metabolism	%InAs	hilic	20	5	1	1.1284	0.70165	1	0.10741	0.183636
Sphingolipid metabolism	bAsIII	hilic	32	10	2	2.5621	0.4822	0.74417	0.051115	0.113592
Sphingolipid metabolism	bAsV	c18	32	7	4	2.1018	0.35228	0.63687	0.018442	0.0584272
Sphingolipid metabolism	bAsV	hilic	32	10	1	2.2056	0.90452	1	0.24114	0.269509
Sphingolipid metabolism	bDMA	c18	32	7	2	2.2778	0.40354	0.68336	0.021061	0.0552762
Sphingolipid metabolism	bDMA	hilic	32	10	4	2.4697	0.22721	0.45228	0.023722	0.0770407
Sphingolipid metabolism	bMMA	c18	32	7	1	1.7963	0.85283	1	0.1272	0.15264
Sphingolipid metabolism	bMMA	hilic	32	10	4	2.5564	0.10145	0.24318	0.016915	0.0842127
Sphingolipid metabolism	%DMA	hilic	32	10	3	2.5011	0.73461	0.93051	0.11708	0.181987
Sphingolipid metabolism	%MMA	c18	32	7	4	2.2432	0.06132	0.17223	0.0070725	0.049812
Sphingolipid metabolism	%MMA	hilic	32	10	1	2.6762	0.9442	1	0.30058	0.34511
Starch and sucrose metabolism	bAsIII	c18	18	10	7	0.50764	0.08322	0.41166	0.0068887	0.0304307
Starch and sucrose metabolism	bAsIII	hilic	18	11	11	1.7081	0.020286	0.07876	0.014768	0.107186
Starch and sucrose metabolism	bAsV	hilic	18	11	2	1.4704	0.79018	1	0.14277	0.203447
Starch and sucrose metabolism	bDMA	c18	18	10	5	0.66993	0.51372	1	0.031024	0.0631178
Starch and sucrose metabolism	bDMA	hilic	18	11	11	1.6464	0.0032301	0.017	0.013188	0.0770407
Starch and sucrose metabolism	bMMA	c18	18	10	5	0.52832	0.4286	1	0.022345	0.0464088
Starch and sucrose metabolism	bMMA	hilic	18	11	3	1.7043	0.079694	0.2347	0.015976	0.0842127
Starch and sucrose metabolism	%DMA	hilic	18	11	1	1.6674	0.83215	1	0.17135	0.221976
Starch and sucrose metabolism	%MMA	c18	18	10	2	0.65976	0.50796	1	0.030891	0.0638803
Starch and sucrose metabolism	%MMA	hilic	18	11	3	1.7841	0.54957	0.85139	0.060206	0.116616
Steroid biosynthesis	bAsIII	c18	41	20	4	2.0306	0.33156	0.61359	0.015542	0.0304862
Steroid biosynthesis	bAsIII	hilic	41	17	2	1.4641	0.7916	1	0.14248	0.16714
Steroid biosynthesis	bAsV	c18	41	20	4	2.4726	0.73038	0.92892	0.074629	0.116243
Steroid biosynthesis	bAsV	hilic	41	17	11	1.2603	0.029496	0.12117	0.014831	0.110172
Steroid biosynthesis	bDMA	c18	41	20	8	2.6797	0.11715	0.26946	0.0082408	0.0501303
Steroid biosynthesis	bDMA	hilic	41	17	4	1.4112	0.04276	0.15657	0.014596	0.0770407
Steroid biosynthesis	bMMA	c18	41	20	7	2.1133	0.15187	0.34916	0.0088895	0.0355342
Steroid biosynthesis	bMMA	hilic	41	17	3	1.4608	0.43959	0.78866	0.043093	0.0896617
Steroid hormone biosynthesis	bAsIII	c18	87	80	23	7.31	0.18368	0.29067	0.0095145	0.0304307
Steroid hormone biosynthesis	bAsIII	hilic	87	74	25	7.3204	0.18622	0.29793	0.022611	0.107186
Steroid hormone biosynthesis	bAsV	c18	87	80	15	8.7779	0.80083	0.89081	0.10243	0.129911
Steroid hormone biosynthesis	bAsV	hilic	87	74	13	6.3016	0.28977	0.43757	0.029492	0.110172
Steroid hormone biosynthesis	bDMA	c18	87	80	24	9.6471	0.24563	0.35582	0.012434	0.0527081
Steroid hormone biosynthesis	bDMA	hilic	87	74	7	7.0562	0.97986	0.99549	0.4154	0.429481
Steroid hormone biosynthesis	bMMA	c18	87	80	12	7.6078	0.65718	0.7878	0.052235	0.0805911
Steroid hormone biosynthesis	bMMA	hilic	87	74	11	7.304	0.98381	0.9965	0.4439	0.451553
Steroid hormone biosynthesis	%DMA	c18	87	80	19	8.148	0.72977	0.84189	0.072421	0.0875789
Steroid hormone biosynthesis	%DMA	hilic	87	74	15	7.1461	0.27936	0.41705	0.029569	0.145261
Steroid hormone biosynthesis	%InAs	c18	87	80	24	8.549	0.64139	0.76797	0.051399	0.0642487
Steroid hormone biosynthesis	%InAs	hilic	87	74	18	7.5224	0.33428	0.47796	0.035667	0.133118
Steroid hormone biosynthesis	%MMA	c18	87	80	27	9.5005	0.34648	0.47346	0.017678	0.0499144
Steroid hormone biosynthesis	%MMA	hilic	87	74	14	7.6462	0.96007	0.98761	0.34064	0.377137
Sulfur metabolism	bAsIII	c18	8	2	1	0.40611	0.05342	0.34565	0.0062678	0.0304307
Sulfur metabolism	bAsIII	hilic	8	2	1	0.73204	0.54263	1	0.061207	0.113592
Sulfur metabolism	bDMA	c18	8	2	1	0.53595	0.4381	1	0.023733	0.0552762
Sulfur metabolism	bDMA	hilic	8	2	1	0.70562	0.15015	0.52625	0.019312	0.0770407
Sulfur metabolism	bMMA	c18	8	2	2	0.42266	0.0042354	0.056448	0.0055813	0.0355342
Sulfur metabolism	bMMA	hilic	8	2	1	0.7304	0.026813	0.15744	0.01392	0.0842127
Sulfur metabolism	%DMA	c18	8	2	1	0.45267	0.38198	1	0.01969	0.0314632
Sulfur metabolism	%DMA	hilic	8	2	1	0.71461	0.53345	1	0.060727	0.145261
Sulfur metabolism	%InAs	c18	8	2	1	0.47495	0.39739	1	0.021316	0.0390793
Sulfur metabolism	%MMA	c18	8	2	1	0.52781	0.43279	1	0.023709	0.0594864
Sulfur metabolism	%MMA	hilic	8	2	1	0.76462	0.55938	1	0.06207	0.116616
Taurine and hypotaurine metabolism	bAsIII	c18	8	6	2	1.1168	0.09167	0.30451	0.0070765	0.0304307
Taurine and hypotaurine metabolism	bAsIII	hilic	8	6	3	1.9521	0.036151	0.11842	0.015371	0.107186
Taurine and hypotaurine metabolism	bAsV	hilic	8	6	1	1.6804	0.83238	1	0.17005	0.225415
Taurine and hypotaurine metabolism	bDMA	c18	8	6	2	1.4739	0.44557	0.79358	0.024359	0.0552762
Taurine and hypotaurine metabolism	bDMA	hilic	8	6	1	1.8816	0.57825	0.8647	0.065399	0.10782
Taurine and hypotaurine metabolism	bMMA	c18	8	6	2	1.1623	0.3269	0.70538	0.015775	0.0405643
Taurine and hypotaurine metabolism	bMMA	hilic	8	6	1	1.9477	0.59823	0.87453	0.070131	0.106096
Taurine and hypotaurine metabolism	%DMA	c18	8	6	1	1.2448	0.7352	1	0.074135	0.0876141
Taurine and hypotaurine metabolism	%InAs	c18	8	6	1	1.3061	0.75304	1	0.081418	0.0973476
Taurine and hypotaurine metabolism	%MMA	hilic	8	6	1	2.039	0.88857	1	0.215	0.2666
Terpenoid backbone biosynthesis	bAsV	c18	18	5	2	0.98906	0.65358	1	0.054467	0.101153
Terpenoid backbone biosynthesis	bAsV	hilic	18	6	2	1.2603	0.36432	0.7348	0.036269	0.110172
Terpenoid backbone biosynthesis	bDMA	c18	18	5	1	1.0719	0.68513	1	0.059726	0.0903547
Terpenoid backbone biosynthesis	bMMA	c18	18	5	1	0.84532	0.59222	1	0.04052	0.0643553
Terpenoid backbone biosynthesis	bMMA	hilic	18	6	1	1.4608	0.79081	1	0.13904	0.174665
Terpenoid backbone biosynthesis	%MMA	hilic	18	6	1	1.5292	0.46448	0.80461	0.046552	0.10504
Tryptophan metabolism	bAsIII	c18	41	27	7	5.5841	0.49342	0.66591	0.027382	0.041073
Tryptophan metabolism	bAsIII	hilic	41	30	9	9.6385	0.24762	0.35859	0.026595	0.107186
Tryptophan metabolism	bAsV	c18	41	27	10	6.9234	0.1409	0.23775	0.0092954	0.0584272
Tryptophan metabolism	bAsV	hilic	41	30	10	8.087	0.42003	0.56312	0.042498	0.110964
Tryptophan metabolism	bDMA	c18	41	27	8	7.5033	0.64353	0.7799	0.050544	0.082836
Tryptophan metabolism	bDMA	hilic	41	30	15	9.173	0.19607	0.29683	0.021819	0.0770407
Tryptophan metabolism	bMMA	c18	41	27	7	5.8115	0.35995	0.52412	0.017639	0.0407047
Tryptophan metabolism	bMMA	hilic	41	30	11	9.3734	0.2175	0.32317	0.023061	0.0842127
Tryptophan metabolism	%DMA	c18	41	27	8	6.2242	0.60667	0.76084	0.044069	0.0572897
Tryptophan metabolism	%DMA	hilic	41	30	13	9.6472	0.0048613	0.010589	0.014519	0.145261
Tryptophan metabolism	%InAs	c18	41	27	10	6.6492	0.20957	0.33339	0.011502	0.0348121
Tryptophan metabolism	%InAs	hilic	41	30	15	10.03	0.0031119	0.0069461	0.015112	0.133118
Tryptophan metabolism	%MMA	c18	41	27	18	7.3893	1.6644e-06	6.5213e-06	0.0058531	0.049812
Tryptophan metabolism	%MMA	hilic	41	30	14	9.94	0.031254	0.058085	0.014268	0.10504
Tyrosine metabolism	bAsIII	c18	42	36	10	8.7314	0.37251	0.50413	0.017875	0.0322728
Tyrosine metabolism	bAsIII	hilic	42	36	16	13.299	0.24514	0.33728	0.026419	0.107186
Tyrosine metabolism	bAsV	c18	42	36	11	10.385	0.33806	0.45693	0.017587	0.0584272
Tyrosine metabolism	bAsV	hilic	42	36	12	11.238	0.32823	0.44071	0.03279	0.110172
Tyrosine metabolism	bDMA	c18	42	36	13	11.389	0.47184	0.5929	0.026714	0.058375
Tyrosine metabolism	bDMA	hilic	42	36	14	12.701	0.27991	0.37994	0.027376	0.0770407
Tyrosine metabolism	bMMA	c18	42	36	12	9.0871	0.18444	0.27936	0.0098706	0.0355342
Tyrosine metabolism	bMMA	hilic	42	36	13	13.269	0.16113	0.23425	0.019815	0.0842127
Tyrosine metabolism	%DMA	c18	42	36	13	9.8455	0.054291	0.094053	0.0068137	0.0314513
Tyrosine metabolism	%DMA	hilic	42	36	12	12.863	0.29753	0.39956	0.031055	0.145261
Tyrosine metabolism	%InAs	c18	42	36	15	10.33	0.077633	0.12833	0.007598	0.0348121
Tyrosine metabolism	%InAs	hilic	42	36	9	13.666	0.8998	0.94448	0.24195	0.298217
Tyrosine metabolism	%MMA	c18	42	36	13	11.348	0.047271	0.080983	0.0067711	0.049812
Tyrosine metabolism	%MMA	hilic	42	36	20	13.763	0.0012933	0.0027311	0.013213	0.10504
Ubiquinone and other terpenoid-quinone biosynthesis	bAsV	c18	18	5	1	1.2363	0.73465	1	0.076005	0.116243
Ubiquinone and other terpenoid-quinone biosynthesis	bAsV	hilic	18	5	3	1.1553	0.021373	0.098081	0.014526	0.110172
Ubiquinone and other terpenoid-quinone biosynthesis	bDMA	c18	18	5	1	1.3399	0.76454	1	0.083909	0.105333
Ubiquinone and other terpenoid-quinone biosynthesis	bMMA	c18	18	5	2	1.1623	0.3269	0.70538	0.015775	0.0405643
Ubiquinone and other terpenoid-quinone biosynthesis	bMMA	hilic	18	5	1	1.3391	0.76154	1	0.12395	0.166206
Ubiquinone and other terpenoid-quinone biosynthesis	%DMA	c18	18	5	2	1.2448	0.11844	0.35426	0.0083297	0.0314513
Ubiquinone and other terpenoid-quinone biosynthesis	%InAs	c18	18	5	3	1.3061	0.13229	0.37785	0.0090083	0.0348121
Ubiquinone and other terpenoid-quinone biosynthesis	%MMA	c18	18	5	1	1.4515	0.79108	1	0.095971	0.127961
Ubiquinone and other terpenoid-quinone biosynthesis	%MMA	hilic	18	5	1	1.4018	0.41855	0.77599	0.040707	0.10504
Valine, leucine and isoleucine biosynthesis	bAsIII	c18	8	8	2	2.5382	0.74095	0.93167	0.072745	0.086279
Valine, leucine and isoleucine biosynthesis	bAsIII	hilic	8	8	4	2.8061	0.13881	0.30144	0.019984	0.107186
Valine, leucine and isoleucine biosynthesis	bAsV	c18	8	8	3	2.9672	0.58665	0.81497	0.042108	0.091234
Valine, leucine and isoleucine biosynthesis	bAsV	hilic	8	8	3	2.4156	0.71434	0.92232	0.10744	0.16116
Valine, leucine and isoleucine biosynthesis	bDMA	c18	8	8	4	3.3497	0.43669	0.66733	0.023617	0.0552762
Valine, leucine and isoleucine biosynthesis	bDMA	hilic	8	8	5	2.7049	0.044154	0.12091	0.014648	0.0770407
Valine, leucine and isoleucine biosynthesis	bMMA	c18	8	8	1	2.6416	0.76172	0.93921	0.08136	0.104606
Valine, leucine and isoleucine biosynthesis	bMMA	hilic	8	8	3	2.7999	0.79099	0.94983	0.13914	0.174665
Valine, leucine and isoleucine biosynthesis	%DMA	c18	8	8	6	2.8292	0.31097	0.54482	0.015513	0.0314632
Valine, leucine and isoleucine biosynthesis	%DMA	hilic	8	8	3	2.7393	0.52875	0.77702	0.059873	0.145261
Valine, leucine and isoleucine biosynthesis	%InAs	c18	8	8	6	2.8497	0.31577	0.55074	0.016229	0.0390793
Valine, leucine and isoleucine biosynthesis	%InAs	hilic	8	8	5	2.8836	0.32405	0.56137	0.034689	0.133118
Valine, leucine and isoleucine biosynthesis	%MMA	c18	8	8	1	3.1668	0.63373	0.84436	0.049359	0.0789744
Valine, leucine and isoleucine biosynthesis	%MMA	hilic	8	8	3	2.931	0.061798	0.1561	0.015437	0.10504
Valine, leucine and isoleucine degradation	bAsIII	c18	40	14	5	3.452	0.45969	0.68245	0.024256	0.0374865
Valine, leucine and isoleucine degradation	bAsIII	hilic	40	15	6	3.9042	0.56144	0.76597	0.064827	0.113592
Valine, leucine and isoleucine degradation	bAsV	c18	40	14	8	4.0799	0.38736	0.59179	0.020755	0.0584272
Valine, leucine and isoleucine degradation	bAsV	hilic	40	15	7	3.3608	0.43809	0.6656	0.044775	0.110964
Valine, leucine and isoleucine degradation	bDMA	c18	40	14	7	4.5556	0.15802	0.29169	0.0093797	0.0501303
Valine, leucine and isoleucine degradation	bDMA	hilic	40	15	7	3.8809	0.34552	0.55074	0.032837	0.0770407
Valine, leucine and isoleucine degradation	bMMA	c18	40	14	6	3.5926	0.13976	0.27797	0.0085518	0.0355342
Valine, leucine and isoleucine degradation	bMMA	hilic	40	15	6	3.8954	0.7684	0.91536	0.12727	0.166865
Valine, leucine and isoleucine degradation	%DMA	c18	40	14	9	3.8477	0.33829	0.54143	0.016991	0.0314632
Valine, leucine and isoleucine degradation	%DMA	hilic	40	15	4	3.8112	0.9106	0.98312	0.25072	0.280216
Valine, leucine and isoleucine degradation	%InAs	c18	40	14	10	3.9183	0.18778	0.34553	0.010731	0.0348121
Valine, leucine and isoleucine degradation	%InAs	hilic	40	15	6	4.0119	0.78645	0.92393	0.1462	0.203911
Valine, leucine and isoleucine degradation	%MMA	c18	40	14	6	4.3544	0.44559	0.64691	0.024786	0.0594864
Valine, leucine and isoleucine degradation	%MMA	hilic	40	15	3	4.078	0.21444	0.38196	0.02308	0.10504
Vitamin B6 metabolism	bAsIII	c18	9	6	2	1.3199	0.38671	0.74983	0.018773	0.0322728
Vitamin B6 metabolism	bAsIII	hilic	9	6	3	2.8061	0.54604	0.78908	0.061846	0.113592
Vitamin B6 metabolism	bAsV	c18	9	6	3	1.4836	0.049837	0.17332	0.0069958	0.0584272
Vitamin B6 metabolism	bDMA	c18	9	6	2	1.7418	0.53737	0.8454	0.033809	0.066491
Vitamin B6 metabolism	bDMA	hilic	9	6	4	2.7049	0.12344	0.27759	0.018001	0.0770407
Vitamin B6 metabolism	bMMA	c18	9	6	3	1.4793	0.17695	0.4397	0.0096351	0.0355342
Vitamin B6 metabolism	bMMA	hilic	9	6	3	2.9216	0.57459	0.80777	0.065023	0.106096
Vitamin B6 metabolism	%DMA	c18	9	6	1	1.4712	0.79241	1	0.095927	0.106132
Vitamin B6 metabolism	%DMA	hilic	9	6	3	2.7393	0.28971	0.52424	0.030406	0.145261
Vitamin B6 metabolism	%InAs	c18	9	6	2	1.5436	0.46902	0.80574	0.027278	0.0428654
Vitamin B6 metabolism	%InAs	hilic	9	6	3	2.8836	0.56568	0.80238	0.069268	0.152952
Vitamin B6 metabolism	%MMA	c18	9	6	2	1.7154	0.23996	0.52377	0.012453	0.049812
Vitamin B6 metabolism	%MMA	hilic	9	6	3	2.931	0.005322	0.01927	0.01335	0.10504
